# Supplementary material for: Shared and disease-specific pathways in frontotemporal dementia and Alzheimer’s and Parkinson’s diseases
Source: Nat Med. 2025 Jul 15;31(8):2567–77. doi: 10.1038/s41591-025-03833-1 (PMC12404994; doi:10.1038/s41591-025-03833-1)
Supplement: Supplementary file 3 — Supplementary Tables 1–10. [file 41591_2025_3833_MOESM3_ESM.xlsx]

## Sheet: S1_Plasma_DAA
Table S1: Protein differential expression analyses. Proteins associated with each disease were identified using linear regression analysis comparing clinical cases (AD, PD, and FTD) to clinical controls using age, sex, and the first two proteomic PCs as model covariates. Controls were used as reference group in all comparison.
Protein					AD				PD				FTD
Aptamer	UniProt	Entrez ID	Symbol	Target	Effect Size	SE	P	FDR	Effect Size	SE	P	FDR	Effect Size	SE	P	FDR
X8997.4	O95502	23467	NPTXR	Neuronal pentraxin receptor	-0.623753	0.0246167	4.90192e-136	3.57301e-132	-0.342947	0.0386119	8.48e-19	2.69e-17	-0.720921	0.0695678	5.79e-25	1.06e-21
X22782.80	Q9HBM1	57405	SPC25	Kinetochore protein Spc25	0.580635	0.0266157	2.11796e-102	7.7189e-99	-0.124796	0.0415922	0.00270634	0.0069313	-0.00629177	0.0723736	0.930726	0.957454
X8358.30	P30048	10935	PRDX3	Thioredoxin-dependent peroxide reductase, mitochondrial	-0.187243	0.00892193	3.82345e-95	9.28971e-92	0.00853082	0.0132794	0.52063	0.611473	-0.0860716	0.0228157	0.000163089	0.00120721
X16596.25	O76003	10539	GLRX3	Glutaredoxin-3	-0.266241	0.0129026	4.24671e-92	7.73856e-89	0.0419088	0.0185532	0.0239272	0.0469968	0.12027	0.0318649	0.000161855	0.00120016
X14287.6	P51148	5878	RAB5C	Ras-related protein Rab-5C	-0.198333	0.00983132	3.08757e-88	4.50105e-85	0.0779171	0.0143741	6.16e-08	4.33e-07	-0.0321175	0.0250917	0.200591	0.328866
X8942.2	Q7Z2W9	219927	MRPL21	39S ribosomal protein L21, mitochondrial	0.392555	0.0203697	7.73089e-81	9.39174e-78	-0.111607	0.0326529	0.000634903	0.00190837	0.0621669	0.0569383	0.27495	0.414158
X16854.17	Q9Y4Z0	25804	LSM4	U6 snRNA-associated Sm-like protein LSm4	-0.378788	0.0199513	1.51033e-78	1.57268e-75	-0.0746557	0.0294399	0.0112413	0.0244227	-0.0896053	0.0512786	0.080613	0.168993
X23376.56	O15144	10109	ARPC2	Actin-related protein 2/3 complex subunit 2	-0.237443	0.0128399	9.65211e-75	8.79428e-72	0.19637	0.01894	5.5e-25	3.4e-23	0.0401387	0.0325107	0.217014	0.348878
X14675.20	P23588	1975	EIF4B	Eukaryotic translation initiation factor 4B	-0.199707	0.0108403	3.34793e-74	2.71145e-71	0.0737492	0.015693	2.66e-06	1.35e-05	0.0532399	0.0270094	0.0487487	0.115479
X23705.42	P17812	1503	CTPS1	CTP synthase 1	-0.239848	0.0130899	1.9785e-73	1.44213e-70	0.11272	0.0187574	1.97e-09	1.83e-08	0.123161	0.0323038	0.000138809	0.00106383
X21178.8	O76071	9391	CIAO1	Probable cytosolic iron-sulfur protein assembly protein CIAO1	-0.200192	0.0109321	2.34128e-73	1.55142e-70	0.01788	0.0153841	0.245182	0.335297	0.0785302	0.0264542	0.00300334	0.0131796
X5383.14	Q96RJ3	115650	TNFRSF13C	Tumor necrosis factor receptor superfamily member 13C	0.260741	0.014344	2.55347e-72	1.55102e-69	0.17898	0.0238886	7.71e-14	1.3e-12	0.0373524	0.041153	0.364099	0.508354
X3469.74	P51812	6197	RPS6KA3	Ribosomal protein S6 kinase alpha-3	-0.150531	0.00830291	5.70918e-72	3.2011e-69	-0.120542	0.0127392	4.16e-21	1.71e-19	-0.0663273	0.0219905	0.00256982	0.0115412
X11293.14	Q6UXK5	57633	LRRN1	Leucine-rich repeat neuronal protein 1:Cytoplasmic domain	0.470845	0.0260107	1.08239e-71	5.6354e-69	-0.0768262	0.0411966	0.062248	0.106608	-0.10842	0.071437	0.129139	0.238907
X12560.9	Q8TCD5	30833	NT5C	5'(3')-deoxyribonucleotidase, cytosolic type	-0.269878	0.0149524	2.41405e-71	1.17307e-68	-0.122979	0.0226801	6.1e-08	4.3e-07	-0.0498262	0.0392397	0.204206	0.333436
X19240.265	Q13442	11333	PDAP1	28 kDa heat- and acid-stable phosphoprotein	0.1573	0.00872257	3.05278e-71	1.39073e-68	0.0845347	0.0132527	1.91e-10	2.01e-09	0.0904231	0.0231225	9.3e-05	0.000762588
X21649.12	P56962	55014	STX17	Syntaxin-17	-0.41504	0.0230487	5.37799e-71	2.30589e-68	-0.341636	0.0381622	4.55e-19	1.52e-17	-0.267923	0.0672313	6.82e-05	0.000589909
X4250.23	Q9UNZ2	55968	NSFL1C	NSFL1 cofactor p47	-0.233961	0.0130116	7.61715e-71	3.08452e-68	-0.209172	0.0188836	2.96e-28	2.57e-26	-0.0647985	0.0323513	0.0452234	0.108934
X3887.90	Q14974	3837	KPNB1	Importin subunit beta-1	-0.191916	0.0108733	2.23765e-68	8.58432e-66	0.0340561	0.015196	0.025053	0.0488919	0.00841227	0.0264311	0.750289	0.834812
X2789.26	P09237	4316	MMP7	Matrilysin	0.426289	0.0244528	9.49321e-67	3.4598e-64	-0.0995847	0.0392981	0.0112986	0.0245253	0.398264	0.0682903	5.75e-09	1.99e-07
X20439.14	O94903	11212	PLPBP	Proline synthase co-transcribed bacterial homolog protein	-0.170501	0.00978851	1.11824e-66	3.88135e-64	-0.0107155	0.01481	0.469378	0.562066	0.0407408	0.0255958	0.111502	0.213988
X8364.74	Q9Y2C2	10090	UST	Uronyl 2-sulfotransferase	-0.434265	0.0251716	1.9032e-65	6.30565e-63	-0.201801	0.0403592	5.89e-07	3.43e-06	-0.424585	0.0707073	2.02e-09	7.92e-08
X15622.13	Q14982	4978	OPCML	Opioid-binding protein/cell adhesion molecule	-0.357856	0.0208218	5.66202e-65	1.79437e-62	-0.251952	0.0328482	1.98e-14	3.58e-13	-0.263954	0.0589995	7.82e-06	9.36e-05
X11281.6	Q14451	2886	GRB7	Growth factor receptor-bound protein 7	-0.305876	0.0179466	6.11874e-64	1.85831e-61	0.0808368	0.0263724	0.00218466	0.00573837	0.0254013	0.0458841	0.579875	0.701412
X9599.6	Q8IYJ0	196500	PIANP	PILR alpha-associated neural protein	-0.390693	0.0231875	1.44975e-62	4.22688e-60	-0.11214	0.0364933	0.00212928	0.00560909	-0.367026	0.0644052	1.26e-08	3.85e-07
X3854.24	Q13765	4666	NACA	Nascent polypeptide-associated complex subunit alpha	-0.158123	0.00938776	1.52384e-62	4.27201e-60	-0.0201607	0.0138783	0.146363	0.218221	0.0270228	0.0240168	0.260563	0.398914
X6932.42	P08648	3678	ITGA5	Integrin alpha-5	-0.315915	0.0187628	1.71329e-62	4.62524e-60	-0.0194354	0.0286931	0.498207	0.588926	-0.064826	0.0499148	0.194082	0.321077
X10980.11	P22303	43	ACHE	Acetylcholinesterase	0.412931	0.0245964	4.28601e-62	1.11574e-59	-0.0156948	0.0361218	0.663944	0.738515	0.0978236	0.0642941	0.128184	0.237563
X4188.1	O43488	8574	AKR7A2	Aflatoxin B1 aldehyde reductase member 2	-0.170992	0.0101958	4.993e-62	1.25496e-59	0.0128893	0.0148393	0.3851	0.481887	0.111002	0.026053	2.07e-05	0.000214407
X11572.4	P50570	1785	DNM2	Dynamin-2	-0.120618	0.00736547	2.81402e-59	6.83713e-57	0.0766191	0.0107007	8.97e-13	1.33e-11	0.0189914	0.018549	0.305945	0.448729
X18233.10	P00505	2806	GOT2	Aspartate aminotransferase, mitochondrial	-0.205543	0.0125842	5.57032e-59	1.30974e-56	-0.0286664	0.0190792	0.133019	0.201324	-0.109817	0.0330736	0.000904017	0.00490281
X21760.22	P22314	7317	UBA1	Ubiquitin-activating enzyme E1	-0.188169	0.0115535	1.16642e-58	2.65689e-56	0.00698818	0.0160081	0.66246	0.737314	0.111426	0.0284952	9.31e-05	0.000762634
X19316.2	Q8IWL3	150274	HSCB	Iron-sulfur cluster co-chaperone protein HscB, mitochondrial	-0.324181	0.0199409	1.97688e-58	4.36651e-56	0.0781852	0.0281571	0.0055071	0.012953	0.0739819	0.0493904	0.13421	0.245793
X12800.5	P59282	122664	TPPP2	Tubulin polymerization-promoting protein family member 2	-0.367782	0.0228462	2.33253e-57	5.00054e-55	-0.252295	0.0367379	7.17e-12	9.4e-11	-0.213487	0.0647683	0.000985536	0.00527041
X6935.123	Q13145	25805	BAMBI	BMP and activin membrane-bound inhibitor homolog:Cytoplasmic domain	-0.296522	0.0184331	2.90067e-57	6.04086e-55	0.0322411	0.0262663	0.219693	0.30636	0.0754684	0.0459406	0.100488	0.198283
X9022.49	Q7Z7B7	400830	DEFB132	Beta-defensin 132	-0.315362	0.0196617	5.99694e-57	1.21421e-54	-0.0373063	0.0274405	0.174027	0.251864	0.0925164	0.0478983	0.0534643	0.123699
X4556.10	Q6ZMJ4	146433	IL34	Interleukin-34	-0.345741	0.0216412	1.59182e-56	3.13589e-54	0.00834	0.0304643	0.784276	0.838818	0.17023	0.0529389	0.00130837	0.00664581
X4917.62	P06756|P18084	3685|3693	ITGAV|ITGB5	Integrin alpha-V: beta-5 complex	-0.421728	0.0264849	3.65287e-56	7.00679e-54	-0.146982	0.0427967	0.000597744	0.00181087	-0.637134	0.0768239	1.34e-16	2.7e-14
X8303.102	Q9HB07	60314	MYG1	UPF0160 protein MYG1, mitochondrial	0.265023	0.0166841	6.25317e-56	1.1687e-53	0.0548609	0.0267921	0.0406359	0.0739194	0.19363	0.0461752	2.79e-05	0.000277359
X12510.3	Q9ULZ2	26228	STAP1	Signal-transducing adaptor protein 1	-0.36986	0.0232975	7.4841e-56	1.36379e-53	-0.107599	0.0355557	0.00248655	0.00642711	-0.164536	0.0618689	0.00784704	0.028162
X19483.16	Q06136	2531	KDSR	3-ketodihydrosphingosine reductase	-0.314338	0.0199144	3.13974e-55	5.58184e-53	-0.0558153	0.0290218	0.054499	0.0951254	0.0315371	0.0505401	0.53265	0.662595
X23525.27	Q9Y314	51070	NOSIP	Nitric oxide synthase-interacting protein	0.358485	0.0227767	6.29052e-55	1.09171e-52	-0.150972	0.0352985	1.92e-05	8.19e-05	0.0148991	0.060699	0.806109	0.873463
X10449.31	Q6UWI4	387914	SHISA2	Protein shisa-2 homolog	-0.312783	0.0199006	8.73626e-55	1.4809e-52	0.0361476	0.0288525	0.210312	0.295368	-0.116616	0.0508041	0.0217426	0.0625422
X22816.4	Q9BYV2	57159	TRIM54	Tripartite motif-containing protein 54	0.305104	0.0194223	9.74886e-55	1.61499e-52	-0.0587478	0.031382	0.061251	0.105198	0.268699	0.055221	1.17e-06	1.9e-05
X13044.5	Q99816	7251	TSG101	Tumor susceptibility gene 101 protein	-0.111951	0.00712901	1.00152e-54	1.62225e-52	-0.0189041	0.0112348	0.0924938	0.148827	0.0137047	0.0196745	0.486097	0.621171
X16907.3	Q8N3J6	253559	CADM2	Cell adhesion molecule 2	-0.380249	0.0242422	1.39826e-54	2.21564e-52	-0.181148	0.0350757	2.49e-07	1.57e-06	-0.302056	0.0613713	8.79e-07	1.5e-05
X17154.2	Q15185	10728	PTGES3	Prostaglandin E synthase 3	-0.31732	0.0202631	2.05156e-54	3.18167e-52	-0.003141	0.0292966	0.914623	0.938645	0.106926	0.0516198	0.0383609	0.0961529
X16807.35	P45378	7140	TNNT3	Troponin T, fast skeletal muscle	-0.290565	0.0186212	4.88408e-54	7.41667e-52	-0.045367	0.0267593	0.0900554	0.145724	-0.00715968	0.0467913	0.878393	0.922965
X10854.15	Q9P109	51301	GCNT4	Beta-1,3-galactosyl-O-glycosyl-glycoprotein beta-1,6-N-acetylglucosaminyltransferase 4	-0.311909	0.0200564	1.09795e-53	1.63326e-51	0.00203037	0.0293728	0.944893	0.961821	-0.0155943	0.0509552	0.759585	0.840026
X12030.82	P17661	1674	DES	Desmin	-0.309236	0.0198919	1.18065e-53	1.72115e-51	0.0642683	0.0295596	0.0297287	0.056504	0.0382771	0.0521993	0.463411	0.600498
X21452.3	O00429	10059	DNM1L	Dynamin-1-like protein	-0.359026	0.0231058	1.27131e-53	1.81698e-51	0.00886496	0.0342037	0.795504	0.847453	0.1576	0.0601917	0.00885813	0.0307901
X5740.17	Q9Y6N7	6091	ROBO1	Roundabout homolog 1	-0.351733	0.0226513	1.51351e-53	2.12154e-51	-0.117313	0.0351574	0.000852519	0.00248163	-0.0706222	0.0618354	0.253456	0.391928
X8403.18	P49327	2194	FASN	Fatty acid synthase	-0.146395	0.00944152	2.03382e-53	2.79707e-51	0.0378301	0.0149986	0.011685	0.0252587	0.0253393	0.0260681	0.331066	0.475943
X23371.5	Q9GZT8	60491	NIF3L1	NIF3-like protein 1	-0.401305	0.0259223	2.94677e-53	3.97759e-51	-0.0231676	0.0399025	0.561527	0.648751	-0.280656	0.0684904	4.22e-05	0.000392166
X10801.11	O43921	1943	EFNA2	Ephrin-A2	-0.379234	0.0244927	3.04862e-53	4.04025e-51	-0.162139	0.0363787	8.46e-06	3.87e-05	-0.0412833	0.0629202	0.511771	0.644043
X18182.24	P35558	5105	PCK1	Phosphoenolpyruvate carboxykinase, cytosolic [GTP]	-0.300893	0.0195137	7.93896e-53	1.03334e-50	0.0362926	0.0272518	0.182991	0.262887	0.0479692	0.0482375	0.320048	0.4648
X2822.56	P48960	976	ADGRE5	CD97 antigen	-0.328838	0.0213327	8.28868e-53	1.05993e-50	0.0326765	0.031037	0.292463	0.386889	0.200244	0.0540961	0.000216053	0.00151561
X14684.17	P17655	824	CAPN2	Calpain-2 catalytic subunit	-0.374438	0.0242995	8.79975e-53	1.10589e-50	-0.155694	0.0388088	6.1e-05	0.00023178	-0.361475	0.0677108	9.7e-08	2.22e-06
X10463.23	P09923	248	ALPI	Intestinal-type alkaline phosphatase	-0.337675	0.0219251	1.04167e-52	1.28691e-50	0.0097049	0.0351841	0.782686	0.837883	-0.0330067	0.0609958	0.588437	0.70836
X22549.73	Q13546	8737	RIPK1	RIP	-0.324494	0.0211666	2.95227e-52	3.58652e-50	0.125802	0.030652	4.11e-05	0.000162627	0.0609922	0.0537517	0.256543	0.395002
X18192.69	P43359	100533997	MAGEA5	Melanoma-associated antigen 5	-0.312708	0.0204015	3.11596e-52	3.72331e-50	0.0303555	0.0283605	0.284506	0.3787	0.154977	0.0498055	0.0018689	0.00885724
X8037.53	Q8TBM8	79982	DNAJB14	DnaJ homolog subfamily B member 14:Lumenal domain	-0.303265	0.0197886	3.19289e-52	3.7537e-50	0.0456258	0.0287592	0.112683	0.175727	-0.0200856	0.0503978	0.690245	0.787971
X19161.1	Q9Y4E8	9958	USP15	Ubiquitin carboxyl-terminal hydrolase 15	-0.264826	0.0173022	4.23093e-52	4.89512e-50	-0.0091131	0.026089	0.72687	0.790888	0.0861516	0.0449558	0.0553637	0.126821
X6019.12	P0C862	338872	C1QTNF9	Complement C1q and tumor necrosis factor-related protein 9A	-0.30425	0.0198817	4.60696e-52	5.2469e-50	0.0416458	0.0274199	0.128861	0.196417	0.0243263	0.0479925	0.61226	0.728138
X13937.75	Q86VP6	55832	CAND1	Cullin-associated NEDD8-dissociated protein 1	-0.20134	0.0131742	5.91682e-52	6.63503e-50	-0.119093	0.0205065	6.65e-09	5.62e-08	0.0097914	0.0357622	0.784253	0.857505
X25454.38	P55345	3275	PRMT2	Protein arginine N-methyltransferase 2	-0.346984	0.0227397	8.34881e-52	9.22037e-50	0.0853884	0.0361126	0.0180845	0.0369951	-0.130765	0.0623524	0.0360154	0.0915968
X19150.20	O60256	5636	PRPSAP2	Phosphoribosyl pyrophosphate synthase-associated protein 2	-0.215305	0.0141487	1.55424e-51	1.69088e-49	0.0917594	0.0212292	1.57e-05	6.79e-05	0.190354	0.036696	2.2e-07	4.5e-06
X5879.51	Q13561	10540	DCTN2	Dynactin subunit 2	-0.426235	0.0280089	1.63233e-51	1.74972e-49	-0.141862	0.043616	0.00115006	0.00324212	-0.285919	0.0754651	0.000152813	0.00114712
X19197.95	P24752	38	ACAT1	Acetyl-CoA acetyltransferase, mitochondrial	-0.216699	0.0142641	2.21534e-51	2.34024e-49	-0.014765	0.0215201	0.492675	0.583659	-0.0531827	0.0375074	0.156261	0.274786
X10346.5	P40763	6774	STAT3	Signal transducer and activator of transcription 3	-0.14854	0.00977999	2.33599e-51	2.43244e-49	0.0639486	0.015072	2.24e-05	9.41e-05	0.0626391	0.0267328	0.0191516	0.0566771
X3466.8	P17612	5566	PRKACA	cAMP-dependent protein kinase catalytic subunit alpha	-0.202167	0.0133305	3.28493e-51	3.37237e-49	-0.0919276	0.0198004	3.51e-06	1.74e-05	-0.174451	0.034639	4.88e-07	9.09e-06
X12621.55	P30153	5518	PPP2R1A	Serine/threonine-protein phosphatase 2A 65 kDa regulatory subunit A alpha isoform	-0.185098	0.0122193	4.23736e-51	4.28974e-49	0.0701974	0.0188497	0.000197761	0.000676118	0.0283888	0.0328185	0.387058	0.530838
X19335.2	Q9UK76	51155	JPT1	Hematological and neurological expressed 1 protein	0.40522	0.0267521	4.46997e-51	4.46324e-49	-0.0660421	0.0435209	0.129197	0.196775	-0.00295571	0.074955	0.968546	0.98078
X21955.36	P46379	7917	BAG6	Large proline-rich protein BAT3	-0.157785	0.010431	5.81521e-51	5.72799e-49	-0.0729251	0.0162073	6.93e-06	3.22e-05	-0.0148846	0.0285443	0.602067	0.720248
X11083.23	P09104	2026	ENO2	Gamma-enolase	0.406285	0.0268818	7.48588e-51	7.27527e-49	0.197822	0.0431921	4.74e-06	2.28e-05	0.390299	0.0767036	3.72e-07	7.15e-06
X7823.22	Q9UJ37	10610	ST6GALNAC2	Alpha-N-acetylgalactosaminide alpha-2,6-sialyltransferase 2	-0.276016	0.0182928	1.06878e-50	1.02505e-48	0.0436559	0.0252929	0.084395	0.13802	0.118319	0.0445488	0.00792889	0.0284138
X12420.10	Q8N335	23171	GPD1L	Glycerol-3-phosphate dehydrogenase 1-like protein	-0.318504	0.021118	1.19357e-50	1.12986e-48	-0.0287371	0.030332	0.343463	0.439983	0.0334627	0.0530728	0.528386	0.659487
X18302.204	Q9H900	55055	ZWILCH	Protein zwilch homolog	-0.264908	0.0175843	1.49827e-50	1.40012e-48	0.0732277	0.0251127	0.00355865	0.00884083	0.0662024	0.0439194	0.131768	0.242112
X8263.64	Q8TAI1	494514	TYMSOS	TYMS opposite strand protein	0.375344	0.0249431	1.95213e-50	1.80115e-48	0.0195788	0.0397445	0.622301	0.702703	0.0105223	0.0700049	0.880527	0.924463
X2770.51	P22362	6346	CCL1	C-C motif chemokine 1	-0.315867	0.0209939	1.98069e-50	1.80466e-48	0.0467152	0.0312351	0.134809	0.203568	0.149804	0.0541347	0.00566978	0.0217282
X4976.57	P46108	1398	CRK	Adapter molecule crk	-0.193086	0.0128607	3.12088e-50	2.8084e-48	-0.0258381	0.0174759	0.139325	0.209401	-0.00619281	0.0300597	0.836784	0.895614
X17344.23	Q9UBI4	9399	STOML1	Stomatin-like protein 1	0.396254	0.026428	4.15924e-50	3.69716e-48	-0.120186	0.0429519	0.00515523	0.0122186	0.493552	0.0769984	1.56e-10	8.82e-09
X14203.3	P20073	310	ANXA7	Annexin A7	-0.164496	0.0109842	5.33598e-50	4.68602e-48	0.0707923	0.0165678	1.96e-05	8.31e-05	0.0602387	0.0287106	0.0359321	0.0914486
X8696.15	Q99999	9514	GAL3ST1	Galactosylceramide sulfotransferase	-0.338143	0.0225988	6.77976e-50	5.88306e-48	0.0401482	0.0321946	0.212427	0.297699	0.134827	0.0561599	0.0163897	0.050153
X6961.14	Q6UXB1	388555	IGFL3	Insulin growth factor-like family member 3	-0.292068	0.0195761	1.25724e-49	1.07812e-47	0.0186865	0.0278922	0.502913	0.593641	0.060447	0.0492284	0.219535	0.352155
X7991.54	Q8N6M8	132141	IQCF1	IQ domain-containing protein F1	0.349771	0.0234715	1.59574e-49	1.35248e-47	0.0181475	0.0379518	0.632544	0.710418	0.0202832	0.06595	0.758432	0.839902
X4271.75	Q99471	5204	PFDN5	Prefoldin subunit 5	-0.344387	0.0231228	1.95389e-49	1.637e-47	-0.25337	0.0373302	1.26e-11	1.59e-10	-0.323216	0.0647866	6.24e-07	1.12e-05
X11118.107	Q9H0T7	64284	RAB17	Ras-related protein Rab-17	-0.306753	0.0206393	3.00354e-49	2.48782e-47	0.0614163	0.0283244	0.0301732	0.0571996	0.0709984	0.049263	0.149575	0.265721
X4153.11	P01011	12	SERPINA3	Alpha-1-antichymotrypsin complex	0.394161	0.0265511	3.71211e-49	3.04018e-47	0.259064	0.043541	2.83e-09	2.57e-08	0.406261	0.0762027	1.01e-07	2.29e-06
X24698.12	Q99633	8559	PRPF18	Pre-mRNA-splicing factor 18	0.249933	0.0168609	4.96476e-49	4.02091e-47	-0.076312	0.0275544	0.0056308	0.0132056	0.0187217	0.0478174	0.695423	0.791641
X15358.28	P05408	6447	SCG5	Neuroendocrine protein 7B2	-0.311412	0.0210098	5.13683e-49	4.11455e-47	0.010717	0.0301422	0.722191	0.787636	0.217225	0.0524718	3.52e-05	0.000338829
X23903.3	P00505	2806	GOT2	Aspartate aminotransferase, mitochondrial	-0.149459	0.0100924	6.00481e-49	4.75751e-47	-0.0127214	0.0158469	0.422139	0.517486	-0.138794	0.0276206	5.17e-07	9.49e-06
X10082.251	P07196	4747	NEFL	Neurofilament light polypeptide	-0.388279	0.0262427	7.39658e-49	5.79717e-47	0.183554	0.0427549	1.79e-05	7.68e-05	0.278531	0.0755151	0.000227542	0.00158561
X21804.15	Q5JSQ8	100129128	KHDC1L	Putative KHDC1-like protein	-0.299179	0.0202362	9.07432e-49	7.03646e-47	0.00437767	0.0289685	0.879887	0.913734	0.0602493	0.0505209	0.233087	0.36854
X3505.6	P01374|Q06643	4049|4050	LTA|LTB	Lymphotoxin alpha1:beta2	-0.373396	0.0252836	1.11767e-48	8.57549e-47	-0.16417	0.0396096	3.45e-05	0.000139016	0.0420498	0.0704471	0.550597	0.67884
X9259.35	O75509	27242	TNFRSF21	Tumor necrosis factor receptor superfamily member 21	-0.343489	0.0232587	1.13401e-48	8.61024e-47	-0.118781	0.0352113	0.000747128	0.00220478	0.0652447	0.0612254	0.286624	0.426628
X9317.4	Q8N386	126364	LRRC25	Leucine-rich repeat-containing protein 25:Extracellular domain	-0.287128	0.0194542	1.27578e-48	9.58674e-47	0.0251163	0.0290595	0.387453	0.483835	-0.0897628	0.0510682	0.0788461	0.166245
X18375.28	Q9UBH0	26525	IL36RN	Interleukin-36 receptor antagonist protein	-0.325653	0.022099	1.75392e-48	1.30452e-46	0.118274	0.0328942	0.000326181	0.00105294	0.098533	0.0575474	0.0869078	0.178493
X10344.334	Q13651	3587	IL10RA	Interleukin-10 receptor subunit alpha	-0.319334	0.0216748	1.83891e-48	1.35392e-46	0.00623559	0.0329376	0.849852	0.890664	0.0523375	0.0577365	0.364711	0.50895
X14093.10	P49771	2323	FLT3LG	Fms-related tyrosine kinase 3 ligand	-0.384132	0.0261291	3.11406e-48	2.26984e-46	-0.248529	0.040278	7.26e-10	7.12e-09	-0.338148	0.0706989	1.77e-06	2.74e-05
X9981.18	A2RU67	57613	FAM234B	Protein FAM234B:C-term	-0.324538	0.0220816	3.2606e-48	2.35312e-46	0.0154971	0.0355138	0.662586	0.737341	0.0388844	0.0625913	0.534463	0.664115
X17852.5	Q9Y570	51400	PPME1	Protein phosphatase methylesterase 1	-0.222849	0.0152012	5.15656e-48	3.68492e-46	-0.00623127	0.0234504	0.790462	0.842967	0.0861418	0.0403251	0.0327023	0.0850703
X21128.2	P24941	1017	CDK2	CDK2	-0.260966	0.0178106	5.79237e-48	4.09909e-46	-0.00675814	0.0277796	0.807799	0.857566	0.0931177	0.0478382	0.051637	0.121026
X3358.51	Q00535|Q15078	1020|8851	CDK5|CDK5R1	Cyclin-dependent kinase 5:Cyclin-dependent kinase 5 activator 1 complex	-0.292641	0.0199743	6.02907e-48	4.22557e-46	-0.00586007	0.0290403	0.840086	0.882969	0.111008	0.0504071	0.0276847	0.0750436
X9372.157	O60487	10205	MPZL2	Myelin protein zero-like protein 2	-0.295983	0.0202246	7.6526e-48	5.31236e-46	-0.00387834	0.0297599	0.896317	0.926571	0.108295	0.0517757	0.0365118	0.0926363
X4258.15	Q9UQ80	5036	PA2G4	Proliferation-associated protein 2G4	-0.202057	0.0138213	9.85025e-48	6.77344e-46	-0.0444321	0.019487	0.0226359	0.0447742	0.0117992	0.0336178	0.725614	0.815071
X19170.25	Q9NRF9	54107	POLE3	DNA polymerase epsilon subunit 3	0.367334	0.0251315	1.01213e-47	6.89479e-46	0.0904022	0.0415379	0.0295652	0.0562665	-0.0160174	0.0726203	0.825439	0.887343
X7818.101	Q6ZN66	163351	GBP6	Guanylate-binding protein 6	-0.293431	0.0200784	1.0331e-47	6.97245e-46	0.0400142	0.0292251	0.170996	0.248222	0.0952137	0.050833	0.0611056	0.136583
X5599.88	Q8NBM8	78991	PCYOX1L	Prenylcysteine oxidase-like	0.337762	0.023119	1.10021e-47	7.3573e-46	-0.128855	0.0375595	0.000606013	0.00182971	-0.0161981	0.0651146	0.803553	0.871981
X21636.63	P52298	22916	NCBP2	Nuclear cap-binding protein subunit 2	-0.279788	0.0191907	1.72223e-47	1.14121e-45	0.0491896	0.0290778	0.0907623	0.146624	-0.128438	0.0503959	0.0108401	0.0361286
X24677.106	O15258	11079	RER1	Protein RER1	-0.170007	0.0116638	1.74981e-47	1.14904e-45	0.119363	0.0190789	4.21e-10	4.26e-09	-0.174699	0.0325855	8.56e-08	2.01e-06
X14229.5	O95396	27304	MOCS3	Adenylyltransferase and sulfurtransferase MOCS3	-0.286206	0.0196622	2.34471e-47	1.52594e-45	-0.0124178	0.0297956	0.676863	0.748857	-0.138476	0.0523176	0.00814535	0.0290222
X13117.232	Q9Y259	1120	CHKB	Choline/ethanolamine kinase	0.370619	0.0255388	4.39447e-47	2.83463e-45	-0.0598972	0.0405158	0.139361	0.209401	-0.0877194	0.0699222	0.209696	0.339737
X4915.64	P69905|P68871	3039|3043	HBA1|HBB	Hemoglobin	-0.37352	0.0257477	4.79814e-47	3.06787e-45	-0.0189843	0.0414692	0.647118	0.723331	-0.110794	0.0728536	0.128368	0.237782
X9758.17	P62701	6191	RPS4X	40S ribosomal protein S4, X isoform	0.249131	0.017202	6.45161e-47	4.0892e-45	-0.0919373	0.0273931	0.000794849	0.00232864	0.0790853	0.0470688	0.0929656	0.186721
X12587.65	P36404	402	ARL2	ADP-ribosylation factor-like protein 2	-0.365938	0.0252958	8.22469e-47	5.16808e-45	0.209932	0.0408702	2.88e-07	1.79e-06	0.14652	0.0702068	0.0369298	0.0934983
X18883.4	P60981	11034	DSTN	Destrin	-0.237223	0.0164003	8.30437e-47	5.17355e-45	0.112732	0.0272724	3.62e-05	0.000144917	0.0142823	0.0475981	0.764141	0.843146
X22548.18	O14921	6003	RGS13	Regulator of G-protein signaling 13	-0.292744	0.0202364	8.44293e-47	5.2153e-45	0.0523399	0.0290702	0.0718357	0.120315	0.0937098	0.0505605	0.0638695	0.141202
X3836.51	P61960	51569	UFM1	Ubiquitin-fold modifier 1	-0.129162	0.0089388	1.0263e-46	6.28632e-45	-0.00370849	0.0134618	0.782954	0.837902	0.0837564	0.0237079	0.000414002	0.00259919
X22499.15	Q9H204	80306	MED28	Mediator of RNA polymerase II transcription subunit 28	-0.256193	0.0177697	1.68281e-46	1.02217e-44	0.0260725	0.0259858	0.315737	0.411627	-0.0972353	0.0457168	0.0334667	0.0865954
X8767.44	P42892	1889	ECE1	Endothelin-converting enzyme 1:Cytoplasmic domain	-0.244567	0.0169787	2.02763e-46	1.22144e-44	0.0201959	0.0249045	0.417434	0.513099	-0.0460507	0.043623	0.291168	0.432044
X20423.40	Q99828	10519	CIB1	Calcium and integrin-binding protein 1	-0.401586	0.0279332	2.94766e-46	1.7611e-44	0.0771678	0.0464745	0.0968781	0.154721	-0.386515	0.0803977	1.56e-06	2.47e-05
X10907.116	Q9P121	50863	NTM	Neurotrimin	-0.316373	0.0220542	4.55005e-46	2.69637e-44	-0.10339	0.0353345	0.00344553	0.00858615	-0.118305	0.0638206	0.0638261	0.141192
X19748.3	P53602	4597	MVD	Diphosphomevalonate decarboxylase	-0.25906	0.0180721	5.2376e-46	3.07878e-44	-0.214354	0.0287644	1.04e-13	1.74e-12	-0.158254	0.0504606	0.00171937	0.00824508
X11830.48	Q06124	5781	PTPN11	Tyrosine-protein phosphatase non-receptor type 11	-0.154405	0.010773	5.42951e-46	3.16606e-44	0.0925145	0.0158293	5.34e-09	4.62e-08	0.157751	0.0276516	1.22e-08	3.74e-07
X19356.20	Q6ZVM7	146691	TOM1L2	TOM1-like protein 2	-0.268255	0.018721	5.78403e-46	3.34602e-44	0.000399701	0.0272646	0.988304	0.992115	0.0144449	0.0475242	0.761177	0.84142
X18195.3	Q8WV07	220064	LTO1	Oral cancer-overexpressed protein 1	-0.296774	0.0207165	6.14481e-46	3.52674e-44	0.057534	0.0293256	0.0498182	0.0881157	0.165402	0.0515595	0.00134337	0.00677827
X6923.1	O00469	5352	PLOD2	Procollagen-lysine,2-oxoglutarate 5-dioxygenase 2	-0.267876	0.0187326	8.56533e-46	4.87755e-44	-0.0575174	0.0300941	0.0560182	0.0974038	-0.0937285	0.0528786	0.0763558	0.162451
X7859.21	Q9UN70	5098	PCDHGC3	Protocadherin gamma-C3	0.359496	0.025159	1.00599e-45	5.68422e-44	-0.123738	0.0398933	0.0019326	0.00514113	-0.0319924	0.0686394	0.641164	0.74931
X9254.18	P12319	2205	FCER1A	High affinity immunoglobulin epsilon receptor subunit alpha	-0.311969	0.0218429	1.10828e-45	6.21402e-44	0.0407228	0.0335005	0.224189	0.311497	0.0943338	0.0583239	0.105839	0.205724
X7242.14	Q8IW00	196740	VSTM4	V-set and transmembrane domain-containing protein 4	-0.27819	0.0194884	1.24046e-45	6.90208e-44	0.0282266	0.0289197	0.329086	0.425982	-0.00797705	0.0502546	0.873885	0.920141
X2693.20	P13725	5008	OSM	Oncostatin-M	-0.283659	0.0198783	1.32759e-45	7.28362e-44	-0.021749	0.0289891	0.453135	0.547654	0.106243	0.0500888	0.0339528	0.0876043
X12501.10	O75347	6902	TBCA	Tubulin-specific chaperone A	-0.386406	0.0270818	1.33031e-45	7.28362e-44	0.152639	0.0435348	0.000457851	0.00142012	0.108907	0.0762782	0.15341	0.27108
X18938.3	P98155	7436	VLDLR	Very low-density lipoprotein receptor	-0.266712	0.0186907	1.33901e-45	7.28362e-44	0.0131322	0.0269106	0.625573	0.705087	0.0414445	0.0465072	0.372888	0.516031
X9284.25	Q6FHJ7	6424	SFRP4	Secreted frizzled-related protein 4	-0.317135	0.0222602	1.80181e-45	9.72842e-44	0.0563246	0.0372653	0.130725	0.198346	0.0508468	0.0655779	0.438153	0.577835
X2611.72	Q06418	7301	TYRO3	Tyrosine-protein kinase receptor TYRO3	-0.333101	0.0233811	1.83455e-45	9.83237e-44	-0.0881613	0.0346747	0.0110297	0.024034	0.0667513	0.0592582	0.260018	0.398502
X6104.1	Q8N441	53834	FGFRL1	Fibroblast growth factor receptor-like 1	-0.248816	0.0174903	2.47883e-45	1.31885e-43	0.109125	0.0252789	1.61e-05	6.95e-05	0.0757531	0.0441323	0.08612	0.177525
X23213.21	Q9BRQ4	85016	CFAP300	Uncharacterized protein C11orf70	-0.319351	0.0224532	2.60892e-45	1.378e-43	0.0658316	0.0334225	0.0489203	0.0867381	-0.147187	0.0580477	0.0112489	0.0373239
X4318.12	P29350	5777	PTPN6	Tyrosine-protein phosphatase non-receptor type 6	0.271692	0.0191306	3.3041e-45	1.73263e-43	-0.272379	0.0300742	1.76e-19	6.17e-18	0.0147441	0.0522335	0.777743	0.853247
X3218.8	Q04609	2346	FOLH1	Glutamate carboxypeptidase 2	-0.296109	0.0208936	5.18459e-45	2.69932e-43	0.0318346	0.0302219	0.292216	0.386678	0.191606	0.0527621	0.000284027	0.00190458
X17155.1	Q9UK41	51160	VPS28	Vacuolar protein sorting-associated protein 28 homolog	-0.297504	0.0209945	5.26531e-45	2.72191e-43	-0.0537864	0.0313673	0.0864454	0.14074	-0.053368	0.0542827	0.325572	0.470851
X7223.60	Q99584	6284	S100A13	Protein S100-A13	-0.378983	0.0267593	5.73642e-45	2.94456e-43	0.224286	0.0437416	3.02e-07	1.87e-06	0.105101	0.0768246	0.171339	0.293236
X10817.26	Q6UXN7	387990	TOMM20L	TOMM20-like protein 1	-0.275507	0.0194653	6.61772e-45	3.37318e-43	0.0729056	0.0289534	0.0118262	0.0255033	0.0236333	0.0508771	0.642293	0.750342
X3192.3	Q96KP4	55748	CNDP2	Cytosolic non-specific dipeptidase	-0.243475	0.0172086	7.27072e-45	3.6803e-43	-0.0477078	0.0256204	0.0626361	0.107147	-0.141204	0.0454118	0.00188311	0.00889841
X23615.4	Q9UI30	51504	TRMT112	TRM112-like protein	0.258278	0.0182998	1.14057e-44	5.70619e-43	0.0785845	0.0282651	0.00544781	0.0128384	0.098758	0.0486948	0.0425913	0.104177
X25413.80	Q13066	2574	GAGE2B	G antigen 2	0.362585	0.0256853	1.14296e-44	5.70619e-43	-0.134619	0.0400901	0.000790137	0.0023167	-0.0487056	0.0690571	0.480654	0.617354
X22518.54	Q96IY1	25936	NSL1	Kinetochore-associated protein NSL1 homolog	-0.286626	0.0203346	1.48663e-44	7.37144e-43	0.0627532	0.0293464	0.0325267	0.061103	0.0475027	0.0511199	0.3528	0.497689
X4542.24	P10909	1191	CLU	Clusterin	-0.350034	0.0248507	1.68635e-44	8.30526e-43	0.100401	0.0394902	0.0110328	0.024034	-0.533693	0.0697439	2.27e-14	2.85e-12
X6612.90	Q6PL45	283870	BRICD5	BRICHOS domain-containing protein 5	0.17968	0.0127655	1.92382e-44	9.41123e-43	0.000545968	0.0208423	0.979102	0.986274	-0.106143	0.0357806	0.00302341	0.0132517
X20211.75	Q96PP8	115362	GBP5	Guanylate-binding protein 5	-0.27045	0.0192244	2.21296e-44	1.07535e-42	0.0335325	0.0285439	0.240134	0.329816	0.082992	0.0493654	0.0927786	0.186453
X18165.181	Q15819	7336	UBE2V2	Ubiquitin-conjugating enzyme E2 variant 2	-0.131794	0.0093823	2.8144e-44	1.35855e-42	-0.0691519	0.0148936	3.5e-06	1.74e-05	0.0334221	0.0255358	0.190638	0.316817
X4472.5	P07951	7169	TPM2	Tropomyosin beta chain	-0.28828	0.0205541	3.89748e-44	1.869e-42	-0.0134585	0.0306787	0.660899	0.73569	0.129551	0.0532656	0.0150362	0.0466759
X19189.2	P54578	9097	USP14	Ubiquitin carboxyl-terminal hydrolase 14	-0.25522	0.0182076	4.47218e-44	2.13057e-42	0.008755	0.0270961	0.746623	0.808398	0.148857	0.0465941	0.0014064	0.00702622
X12793.4	Q96J94	9271	PIWIL1	Piwi-like protein 1	0.382859	0.0273725	6.87571e-44	3.25435e-42	-0.0373851	0.0461212	0.417636	0.513261	0.0199217	0.0791686	0.801331	0.870665
X6221.1	Q9BRR6	83440	ADPGK	ADP-dependent glucokinase	-0.294178	0.0210616	8.60323e-44	4.04574e-42	0.103581	0.0333434	0.00190189	0.00506685	0.147195	0.0597953	0.0138566	0.0439135
X6992.67	P02042	3045	HBD	Hemoglobin subunit delta	-0.239105	0.0171548	1.30402e-43	6.09293e-42	0.0563475	0.0246296	0.0221835	0.0439987	0.0341573	0.0433919	0.431205	0.572089
X6651.74	P0CG47	7314	UBB	PolyUbiquitin K48-linked	-0.227355	0.0163166	1.33179e-43	6.18305e-42	-0.0557371	0.0260542	0.0324521	0.061012	0.0218652	0.0450306	0.627293	0.738317
X24417.22	Q15276	9135	RABEP1	Rab GTPase-binding effector protein 1	-0.0889046	0.00639423	2.00216e-43	9.23653e-42	0.0591102	0.0106683	3.13e-08	2.33e-07	-0.0121547	0.0187578	0.517019	0.648855
X20376.64	Q6P1N9	83940	TATDN1	Putative deoxyribonuclease TATDN1	-0.220121	0.0158361	2.1203e-43	9.72004e-42	-0.0580932	0.024983	0.0200868	0.0403786	0.043527	0.0428794	0.310095	0.453326
X2834.54	O60259	11202	KLK8	Kallikrein-8	-0.349694	0.0251625	2.2317e-43	1.01668e-41	-0.208196	0.0396917	1.61e-07	1.05e-06	-0.0751876	0.0700296	0.283019	0.422885
X8424.269	P35222	1499	CTNNB1	Catenin beta-1	-0.298622	0.0214873	2.30866e-43	1.04521e-41	0.00657798	0.0308756	0.831297	0.875878	0.0417268	0.0534881	0.435354	0.575456
X11275.94	Q9NZR2	53353	LRP1B	Low-density lipoprotein receptor-related protein 1B	0.32209	0.023192	2.55735e-43	1.15065e-41	-0.141999	0.0362205	8.94e-05	0.000330119	-0.0824164	0.0627983	0.189434	0.315464
X25284.47	A0AVT1	55236	UBA6	Ubiquitin-like modifier-activating enzyme 6	-0.112874	0.00813343	2.85535e-43	1.27685e-41	0.0628703	0.0122795	3.15e-07	1.94e-06	0.0821147	0.0216216	0.000147324	0.00111279
X8274.64	O15400	8417	STX7	Syntaxin-7	-0.194502	0.0140168	2.91997e-43	1.29778e-41	-0.17705	0.0228626	1.12e-14	2.08e-13	-0.0565639	0.0395167	0.152367	0.269804
X7249.37	Q9HD36	10017	BCL2L10	Bcl-2-like protein 10	-0.271076	0.0195366	3.03409e-43	1.34033e-41	0.0660209	0.029165	0.0236271	0.0464951	0.171644	0.0510882	0.00078477	0.00437323
X7935.26	O95461	9215	LARGE1	Glycosyltransferase-like protein LARGE1	-0.352864	0.0254353	3.15119e-43	1.38368e-41	-0.260089	0.0390771	3.06e-11	3.59e-10	-0.058985	0.068317	0.38795	0.531836
X6210.100	P01569	3442	IFNA5	Interferon alpha-5	-0.272213	0.0196334	3.54255e-43	1.54621e-41	-0.0342506	0.0296991	0.248851	0.339443	-0.0337654	0.051348	0.510833	0.642974
X8314.71	P15586	2799	GNS	N-acetylglucosamine-6-sulfatase	0.257183	0.0185671	4.11901e-43	1.78711e-41	0.134103	0.0294386	5.33e-06	2.54e-05	-0.0179605	0.0507843	0.723604	0.813692
X15610.72	P28838	51056	LAP3	Cytosol aminopeptidase	-0.164397	0.0118826	5.11115e-43	2.20445e-41	-0.0431036	0.0183259	0.0187004	0.0380747	-0.132556	0.0317835	3.08e-05	0.000302011
X22465.43	Q14469	3280	HES1	Transcription factor HES-1	-0.28155	0.0203545	5.49088e-43	2.35429e-41	0.0159565	0.0298814	0.593365	0.676738	-0.03399	0.0526043	0.518209	0.649809
X3806.55	P54756	2044	EPHA5	Ephrin type-A receptor 5	-0.308819	0.0224447	1.47549e-42	6.28939e-41	-0.14846	0.0355132	2.95e-05	0.000120754	-0.130134	0.0603693	0.0311511	0.08206
X3391.10	P48736	5294	PIK3CG	Phosphatidylinositol 4,5-bisphosphate 3-kinase catalytic subunit gamma isoform	-0.247337	0.0179879	1.67771e-42	7.1098e-41	0.0206352	0.0272768	0.449373	0.544545	-0.0973516	0.0476929	0.0412709	0.101595
X19799.2	Q8N0Y7	441531	PGAM4	Probable phosphoglycerate mutase 4	-0.271793	0.0197943	2.15862e-42	9.09488e-41	0.0249881	0.0288946	0.387181	0.483578	0.027557	0.0502232	0.583238	0.703962
X7009.6	P21854	971	CD72	B-cell differentiation antigen CD72	-0.296502	0.0216207	2.74848e-42	1.15136e-40	0.0689357	0.0331112	0.0373892	0.0689948	-0.0856275	0.0576875	0.137771	0.250803
X12451.62	O14867	571	BACH1	Transcription regulator protein BACH1	-0.231063	0.0168524	2.82665e-42	1.17734e-40	-0.0402756	0.0241294	0.0951382	0.152342	-0.034684	0.0425225	0.414724	0.55753
X19751.21	P00813	100	ADA	Adenosine deaminase	-0.297867	0.0217626	3.89566e-42	1.60435e-40	0.0338714	0.0315731	0.283406	0.377747	0.108185	0.0553999	0.0508871	0.119612
X4476.22	P43403	7535	ZAP70	Tyrosine-protein kinase ZAP-70	-0.297923	0.0217654	3.89588e-42	1.60435e-40	0.0256179	0.0314258	0.414997	0.51062	0.157991	0.0542022	0.00357122	0.0151694
X6113.31	P14138	1908	EDN3	Endothelin-3	-0.235782	0.0172339	4.22708e-42	1.73097e-40	0.0225366	0.0233127	0.333728	0.430387	0.0916957	0.0411443	0.0258732	0.0713274
X23359.25	Q15007	9589	WTAP	Pre-mRNA-splicing regulator WTAP	-0.364501	0.0266512	4.44956e-42	1.81e-40	-0.0204588	0.0434554	0.6378	0.715159	-0.431937	0.0755237	1.12e-08	3.47e-07
X5669.26	Q5JXA9	284759	SIRPB2	Signal-regulatory protein beta-2	0.288704	0.021109	4.46976e-42	1.81e-40	-0.159998	0.0342487	3.05e-06	1.53e-05	0.0213911	0.0588416	0.716216	0.808127
X7046.6	Q96LM9	140873	C20orf173	Uncharacterized protein C20orf173	-0.295071	0.0215835	4.82799e-42	1.94427e-40	-0.00134619	0.0338048	0.968236	0.978709	-0.21686	0.059353	0.000260574	0.0017784
X25956.9	Q13905	2889	RAPGEF1	Rap guanine nucleotide exchange factor 1	-0.273124	0.0199875	5.20293e-42	2.08375e-40	0.0692006	0.0296145	0.0194861	0.0393337	0.0424003	0.0511465	0.407138	0.550274
X21861.8	P40306	5699	PSMB10	Proteasome subunit beta type-10	-0.264882	0.0194081	6.52379e-42	2.59846e-40	-0.0832867	0.0313477	0.00790738	0.0179071	-0.0357707	0.054536	0.511906	0.644084
X19280.29	P61077	7323	UBE2D3	Ubiquitin-conjugating enzyme E2 D3	0.313783	0.0229963	6.89903e-42	2.73299e-40	-0.191938	0.0365889	1.61e-07	1.05e-06	0.0625407	0.0633745	0.323758	0.46888
X13011.20	P46783	6204	RPS10	40S ribosomal protein S10	-0.288016	0.0211208	7.59896e-42	2.99399e-40	0.125983	0.0312085	5.48e-05	0.000210594	0.123033	0.0542028	0.0232494	0.0659398
X12939.1	O15160	9533	POLR1C	DNA-directed RNA polymerases I and III subunit RPAC1	-0.271845	0.019964	9.99011e-42	3.91494e-40	0.0665335	0.0289372	0.0215246	0.0428787	-0.00141513	0.0505946	0.977687	0.986347
X14131.37	P52799	1948	EFNB2	Ephrin-B2:Extracellular domain	-0.294128	0.0216135	1.10626e-41	4.31203e-40	0.0473124	0.0346559	0.172239	0.24963	0.129187	0.0605456	0.0329055	0.0854465
X12575.30	P11586	4522	MTHFD1	C-1-tetrahydrofolate synthase, cytoplasmic	-0.176628	0.0129908	1.26791e-41	4.91584e-40	0.0422607	0.0198673	0.0334461	0.0625419	0.14343	0.035107	4.45e-05	0.000410225
X13416.8	Q14C87	121256	TMEM132D	Transmembrane protein 132D	-0.287381	0.0211546	1.51038e-41	5.82495e-40	-0.23526	0.0360028	6.89e-11	7.66e-10	-0.571268	0.0668364	1.56e-17	4.22e-15
X2976.58	Q02413	1828	DSG1	Desmoglein-1	-0.302318	0.0222584	1.61244e-41	6.18581e-40	-4.27e-05	0.0315856	0.998921	0.999058	0.115164	0.0547805	0.0355679	0.0906736
X4696.2	P05413	2170	FABP3	Fatty acid-binding protein, heart	-0.287716	0.0211886	1.65685e-41	6.32293e-40	0.0472273	0.0326822	0.148497	0.220941	-0.0288784	0.0558522	0.605139	0.722618
X17325.10	Q16774	2987	GUK1	Guanylate kinase	-0.158584	0.0117197	3.01296e-41	1.14383e-39	-0.00498776	0.0187665	0.790417	0.842967	0.0559969	0.0324065	0.0840443	0.174506
X14135.3	Q9HBX9	59350	RXFP1	Relaxin receptor 1	0.298954	0.0220912	3.06906e-41	1.15909e-39	-0.065206	0.0369147	0.0773789	0.128098	-0.103752	0.0637408	0.103635	0.202845
X20241.9	O00161	8773	SNAP23	Synaptosomal-associated protein 23	0.36365	0.026897	3.60564e-41	1.35472e-39	0.229755	0.0428309	8.42e-08	5.76e-07	0.205028	0.0741782	0.00572653	0.0218881
X5756.66	Q9BXP8	60676	PAPPA2	Pappalysin-2	0.323274	0.0239197	3.86678e-41	1.44538e-39	0.0148615	0.0403507	0.712657	0.779495	-0.0556503	0.0697177	0.424771	0.566174
X20535.68	Q8NFR9	132014	IL17RE	Interleukin-17 receptor E	-0.359702	0.0266172	3.89305e-41	1.44778e-39	-0.19925	0.0415064	1.62e-06	8.67e-06	0.0128329	0.0731315	0.86071	0.910419
X5728.60	Q96LA6	115350	FCRL1	Fc receptor-like protein 1	-0.345639	0.025596	4.46592e-41	1.65239e-39	-0.200984	0.0409867	9.65e-07	5.38e-06	0.0555977	0.0720581	0.4404	0.57954
X10677.9	O95168	4710	NDUFB4	NADH dehydrogenase [ubiquinone] 1 beta subcomplex subunit 4	-0.305099	0.0226298	5.9207e-41	2.1796e-39	0.0194866	0.0337581	0.563796	0.650857	0.101539	0.0590038	0.0853207	0.17641
X25043.74	P55809	5019	OXCT1	Succinyl-CoA:3-ketoacid-coenzyme A transferase 1, mitochondrial	-0.169398	0.0125718	6.41024e-41	2.34795e-39	0.162057	0.0193411	6.52e-17	1.63e-15	0.0202577	0.034272	0.554484	0.681902
X4217.49	Q99714	3028	HSD17B10	3-hydroxyacyl-CoA dehydrogenase type-2	-0.11106	0.00824478	6.77076e-41	2.4676e-39	0.0737704	0.0132626	2.77e-08	2.1e-07	-0.0520587	0.0229852	0.0235532	0.0665422
X12637.7	P43155	1384	CRAT	Carnitine O-acetyltransferase	-0.104073	0.00772819	7.11176e-41	2.57899e-39	0.0305959	0.0125814	0.0150504	0.0315237	-0.0811204	0.0216872	0.000185269	0.00134237
X19492.5	Q9UBP8	353219	KAAG1	Kidney-associated antigen 1	-0.36308	0.0270327	1.176e-40	4.24349e-39	0.000484266	0.042409	0.99089	0.994163	0.0113956	0.0730334	0.876013	0.921339
X3390.72	P42336|P27986	5290|5295	PIK3CA|PIK3R1	PIK3CA/PIK3R1	-0.15871	0.0118221	1.24038e-40	4.45375e-39	-0.080951	0.019481	3.29e-05	0.000133029	-0.141446	0.033905	3.06e-05	0.000301179
X3593.72	P42574	836	CASP3	Caspase-3	-0.125627	0.00937407	1.67872e-40	5.99814e-39	0.024122	0.0147376	0.10173	0.160953	0.0354418	0.0255597	0.165602	0.286784
X18203.9	P07315	1420	CRYGC	Gamma-crystallin C	-0.275761	0.0205847	1.83812e-40	6.53563e-39	-0.0286339	0.030152	0.342326	0.438758	0.338961	0.0537565	3.07e-10	1.63e-08
X8923.94	Q8N428	57452	GALNT16	Polypeptide N-acetylgalactosaminyltransferase 16	-0.314695	0.023501	1.9717e-40	6.97655e-39	-0.148122	0.0381638	0.000105015	0.000382155	-0.0110414	0.0665709	0.868274	0.916278
X12484.67	P48739	23760	PITPNB	Phosphatidylinositol transfer protein beta isoform	-0.242921	0.0181426	2.02467e-40	7.12937e-39	0.0457794	0.026644	0.0858133	0.1399	0.0158299	0.0463163	0.732529	0.820437
X13994.1	P22087	2091	FBL	rRNA 2'-O-methyltransferase fibrillarin	-0.237171	0.0177249	2.25721e-40	7.91001e-39	-0.0104904	0.0274856	0.702719	0.771288	-0.0437831	0.0478587	0.36031	0.504767
X2783.18	P16619	414062	CCL3L1	C-C motif chemokine 3-like 1	-0.281798	0.0211094	3.40079e-40	1.18605e-38	-0.0129036	0.0312601	0.67978	0.7512	0.125223	0.0545976	0.0218486	0.0627366
X2946.52	P00746	1675	CFD	Complement factor D	-0.298766	0.022397	3.81084e-40	1.32272e-38	0.0776552	0.0375841	0.0388532	0.0712097	-0.0945042	0.0664471	0.155003	0.273299
X23296.29	Q5T4F7	6425	SFRP5	SARP-3	0.336189	0.0252371	4.95621e-40	1.71213e-38	0.208066	0.0435997	1.86e-06	9.8e-06	0.0286725	0.0804224	0.72146	0.811782
X6425.87	Q99542	4327	MMP19	Matrix metalloproteinase-19	0.353328	0.026557	6.08903e-40	2.09353e-38	0.137895	0.0438827	0.00168387	0.00454919	0.54541	0.0784427	3.93e-12	3.51e-10
X21690.31	Q9HBW1	64101	LRRC4	Leucine-rich repeat-containing protein 4	-0.309662	0.0232855	6.62208e-40	2.26612e-38	-0.0222577	0.0366447	0.543613	0.633173	0.129479	0.063749	0.0422897	0.103548
X14633.26	Q8NFB2	84548	TMEM185A	Transmembrane protein 185A	-0.245973	0.0185477	1.08821e-39	3.70652e-38	0.0746772	0.0277293	0.00709882	0.0162307	0.109021	0.0487433	0.0253451	0.0702169
X23317.10	Q6UWP2	79154	DHRS11	Dehydrogenase/reductase SDR family member 11	-0.281777	0.0212564	1.13848e-39	3.85972e-38	-0.0296448	0.0349811	0.396777	0.493197	0.0548501	0.0612066	0.370209	0.514082
X11313.100	P61457	5092	PCBD1	Pterin-4-alpha-carbinolamine dehydratase	-0.36266	0.0273583	1.18058e-39	3.9839e-38	-0.220953	0.0436613	4.3e-07	2.57e-06	0.258614	0.0779495	0.000912852	0.00494337
X11709.29	Q92523	1375	CPT1B	Carnitine O-palmitoyltransferase 1, muscle isoform	-0.314846	0.0237615	1.25809e-39	4.22592e-38	0.0864675	0.0367367	0.0186187	0.0379507	-0.111865	0.0632359	0.0769415	0.163316
X17161.1	P39656	1650	DDOST	Dolichyl-diphosphooligosaccharide--protein glycosyltransferase 48 kDa subunit	-0.202185	0.0152847	1.6594e-39	5.54835e-38	0.0310556	0.0241521	0.198549	0.281396	-0.124589	0.0414263	0.00264466	0.0118191
X11164.7	Q9NT68	57451	TENM2	Teneurin-2	-0.262913	0.019909	2.24775e-39	7.4812e-38	-0.0751146	0.0314586	0.016983	0.0349589	0.00400421	0.0550591	0.942027	0.963981
X12830.4	O00422	10284	SAP18	Histone deacetylase complex subunit SAP18	0.352205	0.0266693	2.3233e-39	7.6975e-38	0.0797881	0.0426483	0.0614172	0.105433	-0.00580125	0.0736628	0.937231	0.960962
X13621.31	O94973	161	AP2A2	AP-2 complex subunit alpha-2	-0.133115	0.010115	3.9259e-39	1.29484e-37	0.0536444	0.0163667	0.00105242	0.00299886	0.0610859	0.0282397	0.0305687	0.0808768
X20926.31	P18846	466	ATF1	Cyclic AMP-dependent transcription factor ATF-1	0.345021	0.0262454	4.9751e-39	1.63349e-37	0.0263202	0.0423147	0.533959	0.623522	-0.0949257	0.0736168	0.197288	0.324612
X11320.29	Q96EP1	55743	CHFR	E3 ubiquitin-protein ligase CHFR	0.344999	0.026257	5.26187e-39	1.7199e-37	-0.193727	0.0440275	1.1e-05	4.91e-05	0.287554	0.0771113	0.000193877	0.00138818
X20076.7	P41218	4332	MNDA	Myeloid cell nuclear differentiation antigen	0.352501	0.0268375	5.48898e-39	1.78612e-37	0.157286	0.0438092	0.000332878	0.00107171	0.0343794	0.0761793	0.651792	0.758084
X2841.13	Q92765	2487	FRZB	Secreted frizzled-related protein 3	-0.295441	0.0226086	1.3171e-38	4.26683e-37	0.0854181	0.0343656	0.0129605	0.0276064	0.166275	0.0590981	0.0049151	0.019456
X9279.7	Q5DX21	152404	IGSF11	Immunoglobulin superfamily member 11:Extracellular domain	-0.238444	0.0182544	1.42697e-38	4.6023e-37	0.0234571	0.0273049	0.39033	0.48651	0.0195435	0.0476436	0.681672	0.781489
X24244.81	Q96NA2	83547	RILP	Rab-interacting lysosomal protein	-0.182438	0.0139711	1.46295e-38	4.69754e-37	0.0935306	0.0224001	3.01e-05	0.000123074	0.0559017	0.0388157	0.149864	0.26617
X9805.51	Q9NPR2	10509	SEMA4B	Semaphorin-4B	-0.311515	0.0238578	1.52477e-38	4.87459e-37	-0.1552	0.0356895	1.39e-05	6.08e-05	-0.204987	0.0609718	0.000778453	0.00435134
X22468.54	P0C0S8	8329	H2AC11	Histone H2A type 1	0.349769	0.0267951	1.60696e-38	5.1149e-37	0.115233	0.0427432	0.00703825	0.0161023	-0.044807	0.0741843	0.545868	0.674721
X5140.56	Q6UXZ4	137970	UNC5D	Netrin receptor UNC5D	-0.279514	0.0214215	1.68423e-38	5.33754e-37	-0.186363	0.0346733	7.94e-08	5.47e-07	-0.39364	0.060899	1.1e-10	6.35e-09
X8005.1	P84157	439921	MXRA7	Matrix-remodeling-associated protein 7	-0.320488	0.0245599	1.70028e-38	5.36509e-37	-0.188193	0.0377643	6.42e-07	3.71e-06	-0.0319448	0.0645192	0.620532	0.734146
X2871.73	Q06609	5888	RAD51	DNA repair protein RAD51 homolog 1	-0.288461	0.0221104	1.74307e-38	5.47639e-37	-0.0291731	0.0332326	0.380061	0.47681	0.177271	0.0571922	0.00194655	0.00914201
X6395.58	Q96T91	170589	GPHA2	Glycoprotein hormone alpha-2	-0.281547	0.0216206	2.3887e-38	7.47262e-37	0.0721162	0.0340628	0.034287	0.0639014	-0.0207189	0.0593062	0.726835	0.816066
X18177.49	Q13564	8883	NAE1	NEDD8-activating enzyme E1 regulatory subunit	-0.28476	0.0218752	2.5816e-38	8.04157e-37	-0.262931	0.0363293	5.15e-13	7.8e-12	-0.368582	0.062744	4.47e-09	1.59e-07
X15668.19	P34820	656	BMP8B	Bone morphogenetic protein 8B	-0.238965	0.0183653	2.70138e-38	8.37889e-37	0.0182806	0.027585	0.507548	0.59766	0.0086879	0.0481238	0.856741	0.907672
X13503.19	O75915	10550	ARL6IP5	PRA1 family protein 3	-0.140009	0.0107729	3.22747e-38	9.96822e-37	0.126179	0.0171811	2.33e-13	3.71e-12	0.02378	0.0295873	0.421587	0.563223
X7879.12	P08684	1576	CYP3A4	Cytochrome P450 3A4	-0.248331	0.0191484	4.74151e-38	1.45391e-36	-0.018782	0.0294747	0.524002	0.614455	-0.097753	0.0514106	0.0572934	0.130097
X3471.49	O75716	8576	STK16	Serine/threonine-protein kinase 16	-0.263451	0.0203152	4.74728e-38	1.45391e-36	-0.0481421	0.0305536	0.115156	0.178931	0.0123659	0.0533074	0.816567	0.881119
X25480.21	Q9BSL1	10422	UBAC1	Ubiquitin-associated domain-containing protein 1	-0.301821	0.0232935	5.40317e-38	1.64785e-36	-0.0799927	0.0380963	0.0357914	0.0663489	-0.0582425	0.065561	0.374375	0.517338
X8389.8	Q0VAA2	145497	LRRC74A	Leucine-rich repeat-containing protein 74A	-0.232633	0.0179548	5.49247e-38	1.66811e-36	0.0123404	0.0271696	0.649703	0.725553	-0.0637003	0.0472116	0.177305	0.300274
X2944.66	P41271	100532736	NBL1	Neuroblastoma suppressor of tumorigenicity 1	-0.322361	0.024877	5.54024e-38	1.66972e-36	-0.280942	0.0380183	1.67e-13	2.71e-12	0.00565524	0.064197	0.929806	0.957119
X20237.38	P04181	4942	OAT	Ornithine aminotransferase, mitochondrial	-0.352977	0.027241	5.54358e-38	1.66972e-36	-0.00512889	0.0461421	0.911498	0.937081	-0.257597	0.0795244	0.00120501	0.00621239
X8838.10	Q6P4E1	113201	GOLM2	Protein CASC4	-0.304957	0.0235539	6.18659e-38	1.85572e-36	-0.0694423	0.0353009	0.0492098	0.0871877	-0.114306	0.0605837	0.05924	0.133436
X3431.54	P21709	2041	EPHA1	Ephrin type-A receptor 1	-0.333512	0.0257897	7.50503e-38	2.24197e-36	-0.089775	0.0394633	0.0229461	0.0453017	0.0423849	0.0710896	0.551051	0.679055
X13501.10	Q8TBE7	80723	SLC35G2	Solute carrier family 35 member G2	0.334751	0.0258978	8.21107e-38	2.43739e-36	-0.0807901	0.0410599	0.0491571	0.0871155	-0.120796	0.0713532	0.0905197	0.183425
X23386.38	B9ZVM9	401285	None	T-complex protein 10A homolog 2	0.344728	0.0266678	8.22607e-38	2.43739e-36	-0.0273417	0.0427613	0.522586	0.612992	-0.0215873	0.0733214	0.768447	0.845485
X22954.10	O15247	1193	CLIC2	Chloride intracellular channel protein 2	-0.353588	0.0273897	1.01395e-37	2.99218e-36	-0.184889	0.0437917	2.46e-05	0.000102323	0.157753	0.0762233	0.038529	0.0963754
X15548.35	O43175	26227	PHGDH	D-3-phosphoglycerate dehydrogenase	-0.330796	0.0256283	1.02403e-37	3.00975e-36	0.0177938	0.0428643	0.678069	0.749878	0.127498	0.0740347	0.085094	0.176137
X12646.2	Q96AT9	6120	RPE	Ribulose-phosphate 3-epimerase	-0.149197	0.0115662	1.11291e-37	3.25783e-36	-0.0736261	0.0172775	2.06e-05	8.72e-05	0.0626869	0.0299361	0.0362971	0.0922487
X7215.18	P00387	1727	CYB5R3	NADH-cytochrome b5 reductase 3	-0.346085	0.0268291	1.13245e-37	3.30177e-36	0.199058	0.0454393	1.2e-05	5.33e-05	-0.389134	0.0789135	8.39e-07	1.43e-05
X21255.2	O15492	6004	RGS16	Regulator of G-protein signaling 16	-0.259363	0.0201085	1.15655e-37	3.35861e-36	-0.0363535	0.0300777	0.226843	0.314346	0.0412801	0.0520615	0.427861	0.56879
X14072.9	P13693	7178	TPT1	Translationally-controlled tumor protein	0.283431	0.0219792	1.20032e-37	3.47188e-36	-0.176768	0.0349675	4.42e-07	2.64e-06	0.0196151	0.0610887	0.748151	0.833189
X19303.64	Q6UWS5	100303755	PET117	Protein PET117 homolog, mitochondrial	-0.301381	0.0233735	1.2298e-37	3.54308e-36	0.0133946	0.0348515	0.700745	0.7697	0.0339361	0.0602116	0.573037	0.696466
X3481.87	Q9NQW7	7511	XPNPEP1	Xaa-Pro aminopeptidase 1	-0.192369	0.0149204	1.25685e-37	3.60676e-36	-0.216748	0.022306	3.68e-22	1.69e-20	-0.247615	0.0386866	1.66e-10	9.31e-09
X5692.79	P01375	7124	TNF	Tumor necrosis factor	0.291078	0.0225792	1.29208e-37	3.69333e-36	-0.0786882	0.0381431	0.0391583	0.0716608	0.0290024	0.0647504	0.654233	0.759953
X19635.69	Q14314	10875	FGL2	Fibroleukin	-0.269364	0.0209099	1.43363e-37	4.08192e-36	-0.0918735	0.0332939	0.00580686	0.0135922	-0.0588752	0.0579889	0.31001	0.453292
X18270.10	Q12962	6881	TAF10	Transcription initiation factor TFIID subunit 10	-0.26164	0.020315	1.45835e-37	4.13614e-36	0.116835	0.0309669	0.000162868	0.000570469	0.086084	0.0542428	0.112559	0.21551
X9987.30	Q8N386	126364	LRRC25	Leucine-rich repeat-containing protein 25:Cytoplasmic domain	0.287768	0.0223453	1.50951e-37	4.26467e-36	0.0545947	0.0365937	0.135773	0.204812	0.127461	0.0634952	0.0447499	0.108079
X13942.140	Q96BD6	80176	SPSB1	SPRY domain-containing SOCS box protein 1	0.310131	0.0241184	1.89512e-37	5.33342e-36	-0.0297987	0.0403549	0.46029	0.554096	-0.0753579	0.0696849	0.279557	0.419159
X19784.16	Q14210	8581	LY6D	Lymphocyte antigen 6D	-0.257802	0.0200509	1.95669e-37	5.48551e-36	-0.0227296	0.0296014	0.442601	0.538135	0.0511791	0.0516245	0.321543	0.466385
X2668.70	P07384|P04632	823|826	CAPN1|CAPNS1	Calpain I	-0.104766	0.00815697	2.252e-37	6.28922e-36	0.0690502	0.0127097	5.75e-08	4.06e-07	0.0207812	0.0220871	0.346804	0.492347
X23329.52	P61018	53916	RAB4B	Ras-related protein Rab-4B	-0.134441	0.0104719	2.41291e-37	6.71287e-36	0.0659617	0.0158614	3.24e-05	0.000131372	0.0557597	0.0276438	0.0437287	0.105955
X5825.49	P15260	3459	IFNGR1	Interferon gamma receptor 1	-0.291062	0.0226678	2.44259e-37	6.7696e-36	-0.0715476	0.0343477	0.0372898	0.0688463	0.012282	0.0593761	0.836132	0.895336
X4436.1	O75355	956	ENTPD3	Ectonucleoside triphosphate diphosphohydrolase 3	-0.25512	0.0198795	2.62828e-37	7.25665e-36	0.0294965	0.0297753	0.321901	0.418317	-0.0284012	0.051959	0.584668	0.70464
X10085.25	P49675	6770	STAR	Steroidogenic acute regulatory protein, mitochondrial	0.325769	0.0254124	3.13174e-37	8.61406e-36	0.108422	0.0416706	0.0092938	0.0206092	0.0411889	0.0715526	0.564876	0.690372
X20225.119	P42229	6776	STAT5A	Signal transducer and activator of transcription 5A	-0.256509	0.0200158	3.32112e-37	9.1006e-36	0.0290389	0.0287123	0.311878	0.407836	0.0043388	0.0495456	0.93022	0.957409
X7850.1	Q96KJ9	84701	COX4I2	Cytochrome c oxidase subunit 4 isoform 2, mitochondrial	-0.208259	0.0162573	3.52674e-37	9.62786e-36	0.014372	0.0234818	0.540528	0.630183	0.0349233	0.0405877	0.389579	0.533667
X21643.8	P60866	6224	RPS20	40S ribosomal protein S20	0.293006	0.0229069	4.46358e-37	1.21399e-35	-0.0870884	0.0357244	0.0148055	0.0310644	0.15622	0.0623267	0.012219	0.0396901
X25281.50	Q6V1X1	54878	DPP8	Dipeptidyl peptidase 8	-0.342453	0.0267837	4.79604e-37	1.29957e-35	-0.258215	0.0445204	6.97e-09	5.84e-08	-0.566843	0.0784267	5.5e-13	5.49e-11
X21002.1	Q8WVJ2	134492	NUDCD2	NudC domain-containing protein 2	-0.226929	0.0177545	4.97113e-37	1.34202e-35	-0.102233	0.0281903	0.000289551	0.000945582	0.0570631	0.0486968	0.24132	0.378205
X13657.2	Q96T60	11284	PNKP	Bifunctional polynucleotide phosphatase/kinase	0.13554	0.0106264	6.89497e-37	1.85452e-35	0.0628175	0.0175864	0.000357016	0.00113886	0.088695	0.0304614	0.00360681	0.0152938
X11287.14	P00167	1528	CYB5A	Cytochrome b5	-0.350207	0.0274509	7.05576e-37	1.89079e-35	0.0201656	0.0450268	0.654272	0.729761	0.113207	0.0801019	0.157624	0.276092
X13007.66	Q6JVE6	414332	LCN10	Epididymal-specific lipocalin-10	-0.234851	0.0184447	9.30753e-37	2.48508e-35	0.0760462	0.0263466	0.00391059	0.00959741	0.0873324	0.0461619	0.0585539	0.132177
X5493.17	Q9BYP7	65267	WNK3	Serine/threonine-protein kinase WNK3	-0.178133	0.0140117	1.16744e-36	3.10566e-35	-0.121113	0.0231159	1.66e-07	1.08e-06	0.0785844	0.0402782	0.0510958	0.120038
X10967.12	P01236	5617	PRL	Prolactin	-0.331813	0.0261206	1.35301e-36	3.58621e-35	-0.504838	0.0446745	2.56e-29	2.48e-27	0.0148678	0.0724282	0.837363	0.895811
X12891.1	Q8IY33	79778	MICALL2	MICAL-like protein 2	-0.256722	0.0202175	1.45607e-36	3.84539e-35	-0.0558727	0.030776	0.0695025	0.117053	-0.168684	0.0534674	0.00161321	0.00785485
X2708.54	Q9UNG2	8995	TNFSF18	Tumor necrosis factor ligand superfamily member 18	-0.240769	0.0189668	1.50904e-36	3.9709e-35	-0.0195395	0.0291713	0.502998	0.593645	-0.0558707	0.0505711	0.269291	0.408759
X11327.56	P49760	1196	CLK2	Dual specificity protein kinase CLK2	-0.259165	0.0204372	1.77089e-36	4.64318e-35	-0.00708913	0.030481	0.816099	0.863986	0.0729496	0.0526915	0.166265	0.287726
X13966.30	Q5VTT5	127294	MYOM3	Myomesin-3	-0.299828	0.0236442	1.78333e-36	4.65903e-35	0.060564	0.0364439	0.0965958	0.154371	0.0370713	0.0641866	0.563585	0.689141
X6994.19	Q9UK00	51161	C3orf18	Uncharacterized protein C3orf18	-0.218797	0.0172557	1.82689e-36	4.7558e-35	0.0735305	0.0250621	0.00335946	0.00841192	0.0266348	0.044335	0.548021	0.67635
X9082.25	Q5TEA6	80343	SEL1L2	Protein sel-1 homolog 2	-0.235333	0.0185676	1.92876e-36	5.00312e-35	-0.00337011	0.027466	0.902348	0.931191	-0.0372174	0.0478674	0.436887	0.576479
X11334.7	O75022	102725035	LILRB3	Leukocyte immunoglobulin-like receptor subfamily B member 3	0.303398	0.0239415	1.99099e-36	5.14621e-35	-0.0741664	0.0405671	0.067562	0.11418	-0.0742379	0.0703303	0.29121	0.432044
X25921.3	P05111	3623	INHA	Inhibin a subunit	0.193714	0.0152891	2.01262e-36	5.18373e-35	0.0219043	0.0243056	0.367516	0.463786	0.0314291	0.0433689	0.468669	0.605311
X7196.21	P05000	3467	IFNW1	Interferon omega-1	0.302673	0.0239138	2.43658e-36	6.2536e-35	-0.079174	0.0391385	0.0431252	0.0776147	0.252451	0.0680189	0.000207857	0.00146667
X9218.7	P25445	355	FAS	Tumor necrosis factor receptor superfamily member 6	0.270872	0.0214075	2.5393e-36	6.49436e-35	0.0210131	0.0355407	0.554381	0.642941	0.0212325	0.061683	0.730693	0.819136
X16292.288	P09681	2695	GIP	Gastric inhibitory polypeptide	0.315633	0.0249501	2.55734e-36	6.51763e-35	-0.136395	0.0421783	0.001228	0.00343076	0.213522	0.0740141	0.00392874	0.0162295
X17341.89	Q9BWD1	39	ACAT2	Acetyl-CoA acetyltransferase, cytosolic	-0.171702	0.0135907	3.13852e-36	7.97097e-35	-0.0305362	0.0210368	0.146673	0.21863	0.0882679	0.0360212	0.0142945	0.0448718
X13697.51	P21695	2819	GPD1	Glycerol-3-phosphate dehydrogenase [NAD(+)], cytoplasmic	-0.336793	0.0266594	3.31817e-36	8.38353e-35	-0.113293	0.043093	0.00858406	0.0192343	0.139432	0.0753217	0.0641955	0.141665
X19767.20	P24864	898	CCNE1	G1/S-specific cyclin-E1	-0.246466	0.0195115	3.32397e-36	8.38353e-35	-0.0141862	0.0294667	0.630228	0.708472	-0.0788356	0.0513754	0.124957	0.23293
X9925.56	Q96GP6	91179	SCARF2	Scavenger receptor class F member 2:Cytoplasmic domain	0.313426	0.0248561	4.52373e-36	1.13702e-34	0.0536653	0.0391734	0.170757	0.247938	-0.127222	0.0675771	0.0598008	0.134492
X18313.4	Q7L266	80150	ASRGL1	Isoaspartyl peptidase/L-asparaginase	0.315232	0.0250142	4.83199e-36	1.21032e-34	-0.036451	0.0418371	0.383647	0.480565	-0.103373	0.072221	0.152382	0.269804
X11666.72	P57771	85397	RGS8	Regulator of G-protein signaling 8	-0.224165	0.0177941	5.01656e-36	1.25225e-34	0.0763285	0.0262401	0.00364058	0.00901672	0.0479168	0.0454619	0.291924	0.432838
X10472.53	Q92956	8764	TNFRSF14	Tumor necrosis factor receptor superfamily member 14	-0.266218	0.0211525	5.87326e-36	1.4611e-34	0.0847882	0.0305801	0.00557688	0.0130917	-0.00703391	0.0533558	0.895123	0.934883
X7751.121	Q96HF1	6423	SFRP2	Secreted frizzled-related protein 2	-0.224274	0.0178221	5.98433e-36	1.48367e-34	0.00813968	0.0272326	0.765031	0.823679	0.00313447	0.0468378	0.946646	0.966943
X2917.3	O14788	8600	TNFSF11	Tumor necrosis factor ligand superfamily member 11	-0.258911	0.0205762	6.01595e-36	1.48645e-34	0.0563125	0.0306667	0.0663654	0.112419	0.151622	0.0534671	0.00458567	0.0183974
X3450.4	Q92876	5653	KLK6	Kallikrein-6	-0.252466	0.0200785	6.70889e-36	1.65206e-34	0.0770701	0.0301641	0.0106418	0.0233148	0.183193	0.0526248	0.00050273	0.00306901
X7018.10	Q9UJK0	115939	TSR3	Ribosome biogenesis protein TSR3 homolog	-0.247297	0.0196765	7.27537e-36	1.78553e-34	-0.0550201	0.030963	0.0756248	0.125593	0.103979	0.0545479	0.0566706	0.129125
X12563.2	O95379	25816	TNFAIP8	Tumor necrosis factor alpha-induced protein 8	0.106001	0.00844047	8.02155e-36	1.96205e-34	-0.0819591	0.0142623	9.54e-09	7.9e-08	-0.0942626	0.0246608	0.000133442	0.00102927
X21811.20	Q9NP64	51538	ZCCHC17	Nucleolar protein of 40 kDa	0.263846	0.0210086	8.07654e-36	1.96889e-34	-0.13272	0.0345831	0.000125434	0.000449724	-0.0841739	0.0600382	0.160963	0.281223
X5121.3	Q9H3T3	10501	SEMA6B	Semaphorin-6B	-0.286916	0.0228609	8.98017e-36	2.18188e-34	-0.0407199	0.0350703	0.24565	0.33581	0.135011	0.060655	0.0260573	0.0716724
X13492.44	P38646	3313	HSPA9	Stress-70 protein, mitochondrial	-0.226806	0.0181169	1.31158e-35	3.17612e-34	-0.052807	0.0288917	0.067634	0.114276	-0.190195	0.0499245	0.000140473	0.00107215
X5704.74	P51124	3004	GZMM	Granzyme M	0.329564	0.026323	1.35294e-35	3.26542e-34	0.0895186	0.0428701	0.0368279	0.0680971	0.00655615	0.0738761	0.929287	0.956855
X24226.30	Q16658	6624	FSCN1	Fascin	-0.303853	0.0242808	1.39964e-35	3.36698e-34	-0.148617	0.0400827	0.000210933	0.000715444	0.136142	0.0692437	0.049327	0.116584
X6543.182	P81277	51052	PRLH	Prolactin-releasing peptide	0.300803	0.0240416	1.46692e-35	3.51723e-34	0.0478671	0.0396525	0.227416	0.31508	0.0747788	0.0683374	0.273884	0.413492
X11672.17	Q96L93	55614	KIF16B	Kinesin-like protein KIF16B	-0.215353	0.0172253	1.63635e-35	3.91062e-34	0.0482651	0.0267113	0.0708245	0.118867	-0.150162	0.0468146	0.00134519	0.00678081
X18184.28	P49915	8833	GMPS	GMP synthase [glutamine-hydrolyzing]	-0.183269	0.0146656	1.72636e-35	4.11225e-34	0.298976	0.0232787	2.76e-37	6.09e-35	0.224689	0.0403633	2.7e-08	7.49e-07
X11105.171	P06733	2023	ENO1	Alpha-enolase	0.182305	0.014597	1.91824e-35	4.55442e-34	0.111238	0.0235124	2.28e-06	1.18e-05	0.46915	0.0449288	2.55e-25	6.2e-22
X5526.53	Q9Y5U5	8784	TNFRSF18	Tumor necrosis factor receptor superfamily member 18	-0.351646	0.0281531	1.99139e-35	4.71275e-34	-0.0982736	0.0454136	0.0305076	0.0577735	0.0131646	0.0778773	0.865769	0.914446
X17436.193	P78368	1455	CSNK1G2	Casein kinase I isoform gamma-2	0.128213	0.0102705	2.01691e-35	4.75769e-34	-0.058599	0.0148568	8.09e-05	0.000301087	0.000391156	0.0254558	0.987741	0.992096
X8877.22	P58658	59271	EVA1C	Protein eva-1 homolog C:Extracellular domain	0.346748	0.0277867	2.21079e-35	5.1982e-34	-0.166467	0.0453564	0.000244441	0.000812906	0.0702129	0.078525	0.371278	0.514985
X24318.13	Q7Z6J4	221472	FGD2	FYVE, RhoGEF and PH domain-containing protein 2	0.334549	0.0268299	2.47286e-35	5.79572e-34	-0.0414814	0.0436156	0.341607	0.438094	-0.0295844	0.0753039	0.694431	0.791015
X21853.3	Q8NC01	51267	CLEC1A	CLEC-1	-0.248969	0.0199745	2.6154e-35	6.11014e-34	0.0225086	0.0305322	0.461024	0.554696	0.0548681	0.052911	0.299782	0.44224
X4959.2	O95994	10551	AGR2	Anterior gradient protein 2 homolog	0.238792	0.0191625	2.72833e-35	6.3536e-34	0.06756	0.0315389	0.0322236	0.0606136	0.00527068	0.0547878	0.923363	0.95237
X6232.54	P42081	942	CD86	T-lymphocyte activation antigen CD86	-0.282439	0.0227149	3.79655e-35	8.81307e-34	-0.0325221	0.03713	0.381119	0.477727	-0.0574338	0.0650716	0.377474	0.520705
X8905.20	Q9NPA1	27094	KCNMB3	Calcium-activated potassium channel subunit beta-3	0.335692	0.027002	3.85961e-35	8.93101e-34	0.307305	0.0431084	1.13e-12	1.65e-11	0.183236	0.0746424	0.0141211	0.0444618
X21143.10	Q13938	828	CAPS	Calcyphosin	-0.323962	0.0260839	4.64345e-35	1.07108e-33	-0.378989	0.042891	1.29e-18	3.98e-17	-0.231511	0.0727049	0.00145869	0.00722286
X13066.42	Q6P2E9	23644	EDC4	Enhancer of mRNA-decapping protein 4	0.285097	0.0229752	5.15914e-35	1.18628e-33	-0.0382609	0.0367666	0.298083	0.393244	0.141522	0.0637923	0.0265583	0.072621
X6283.60	Q8IX19	199675	MCEMP1	Mast cell-expressed membrane protein 1	-0.223605	0.0180299	5.64424e-35	1.29374e-33	-0.0249509	0.0262973	0.34276	0.439236	0.0751954	0.0454119	0.0978024	0.194348
X6375.75	Q8NBI6	152002	XXYLT1	Xyloside xylosyltransferase 1	-0.272356	0.0219701	5.95339e-35	1.36032e-33	-0.071715	0.0351869	0.041581	0.0753564	0.0566517	0.0606933	0.350644	0.495781
X2750.3	P02647	335	APOA1	Apolipoprotein A-I	0.328561	0.0265167	6.53459e-35	1.48846e-33	-0.0303111	0.041121	0.461078	0.554696	-0.0949276	0.0718809	0.186675	0.312297
X12001.7	Q07157	7082	TJP1	Tight junction protein ZO-1	-0.297737	0.0240423	7.18164e-35	1.63075e-33	0.0846757	0.0385659	0.0281584	0.0539866	0.0252707	0.0665225	0.704046	0.798556
X24055.44	Q05048	1477	CSTF1	Cleavage stimulation factor 50 kDa subunit	-0.21089	0.0170354	7.44726e-35	1.68581e-33	0.0565349	0.0236328	0.0167768	0.0346223	0.110931	0.041789	0.00796189	0.0284761
X25247.12	Q8IUR7	25852	ARMC8	Armadillo repeat-containing protein 8	-0.245414	0.0198263	7.56828e-35	1.7079e-33	0.125959	0.0291524	1.58e-05	6.84e-05	-0.0920935	0.0510275	0.0711571	0.154043
X22576.1	Q9NNX6	30835	CD209	CD209 antigen	-0.326441	0.0264005	8.78752e-35	1.97692e-33	-0.159658	0.0428422	0.000195786	0.00066968	-0.189078	0.0749777	0.0117005	0.0384687
X22847.18	Q13043	6789	STK4	Serine/threonine-protein kinase 4	-0.204526	0.0165735	1.18555e-34	2.65891e-33	-0.247167	0.0248462	3.84e-23	1.96e-21	-0.28128	0.0431983	8.02e-11	4.83e-09
X4866.59	Q16620	4915	NTRK2	BDNF/NT-3 growth factors receptor	-0.278797	0.022596	1.21268e-34	2.71142e-33	-0.0256463	0.0348925	0.462363	0.555857	-0.0276924	0.0616015	0.653057	0.75907
X19587.12	P52294	3836	KPNA1	Importin subunit alpha-5	-0.240571	0.019514	1.37468e-34	3.06423e-33	-0.293609	0.0313991	1.19e-20	4.66e-19	-0.0813569	0.0543229	0.134273	0.245847
X11608.5	Q9GZQ8	81631	MAP1LC3B	Microtubule-associated proteins 1A/1B light chain 3B	-0.135796	0.0110231	1.50759e-34	3.35026e-33	0.0325247	0.0169005	0.0543394	0.0948922	0.0839162	0.029538	0.00451194	0.0181298
X19247.1	P51668	7321	UBE2D1	Ubiquitin-conjugating enzyme E2 D1	-0.233374	0.0189423	1.52359e-34	3.37552e-33	0.0976433	0.028252	0.000551669	0.00168103	0.153945	0.0493506	0.00182037	0.00867234
X13933.276	Q13506	4664	NAB1	NGFI-A-binding protein 1	0.306885	0.0249175	1.59722e-34	3.52791e-33	-0.147454	0.0402692	0.000252623	0.000837747	-0.260388	0.0696356	0.000186169	0.00134621
X25484.120	A6NKF2	138715	ARID3C	AT-rich interactive domain-containing protein 3C	0.182866	0.0148518	1.6327e-34	3.5954e-33	-0.0424951	0.0237071	0.0730999	0.12204	-0.0629046	0.0405633	0.121005	0.227497
X9609.25	Q9NSD4	10838	ZNF275	Zinc finger protein 275	0.332971	0.0270373	1.65581e-34	3.63531e-33	-0.0252063	0.0447479	0.573255	0.659478	0.0970125	0.0772813	0.209412	0.339715
X21562.3	O95968	10648	SCGB1D1	Secretoglobin family 1D member 1	-0.234481	0.0190614	1.93899e-34	4.24423e-33	0.203309	0.0291915	3.64e-12	4.95e-11	-0.00166373	0.0499063	0.973407	0.983527
X18215.5	Q9NWX6	54974	THG1L	Probable tRNA(His) guanylyltransferase	-0.256468	0.0208901	2.53546e-34	5.53321e-33	0.064764	0.0328007	0.0483727	0.0858926	0.110498	0.0571287	0.0531341	0.123381
X6622.90	Q9ULZ1	8862	APLN	Apelin	0.290935	0.0237536	3.63716e-34	7.9138e-33	-0.000723717	0.0398131	0.985498	0.990389	0.0674699	0.0680635	0.321588	0.466385
X11425.31	Q96T51	80230	RUFY1	RUN and FYVE domain-containing protein 1	0.292698	0.0239005	3.74606e-34	8.12649e-33	-0.0700116	0.0378762	0.0645882	0.109806	-0.0217705	0.0653894	0.739194	0.825617
X21162.30	Q5QJ74	219899	TBCEL	Tubulin-specific chaperone cofactor E-like protein	-0.233437	0.0190657	3.83937e-34	8.30421e-33	0.0202727	0.028705	0.480062	0.572095	0.140615	0.0491689	0.00425246	0.0173163
X8864.59	Q5EE01	387103	CENPW	Centromere protein W	0.29604	0.0241837	3.95253e-34	8.52367e-33	-0.038809	0.0397441	0.328869	0.425853	-0.0558848	0.0693684	0.420491	0.562171
X12738.43	Q9Y2I1	11188	NISCH	Nischarin	0.244077	0.0199611	4.64596e-34	9.98949e-33	0.0184308	0.0335083	0.582315	0.667898	0.0708399	0.0584654	0.22569	0.359889
X11391.69	Q03426	4598	MVK	Mevalonate kinase	0.293045	0.0239769	5.02098e-34	1.07641e-32	0.0311842	0.0384819	0.417765	0.513333	0.0169807	0.0671608	0.800404	0.870118
X17823.40	P62316	6633	SNRPD2	Small nuclear ribonucleoprotein Sm D2	0.16141	0.0132094	5.17251e-34	1.10564e-32	-0.0898179	0.0219071	4.19e-05	0.000165385	-0.0583399	0.0376816	0.121617	0.228411
X15539.15	Q96PX8	114798	SLITRK1	SLIT and NTRK-like protein 1	-0.251805	0.0206225	5.71383e-34	1.21778e-32	-0.0863239	0.0349912	0.0136513	0.0289763	-0.431104	0.0622728	4.87e-12	4.12e-10
X7140.1	P08217	63036	CELA2A	Chymotrypsin-like elastase family member 2A	0.321618	0.0263504	6.02917e-34	1.28124e-32	-0.0936232	0.0426813	0.0283052	0.0542225	0.250301	0.0749042	0.000837744	0.00460351
X3399.31	Q8WWQ8	55576	STAB2	Stabilin-2	-0.211815	0.0173506	6.05843e-34	1.28372e-32	-0.00737945	0.0257187	0.774176	0.830949	-0.196019	0.0451848	1.46e-05	0.000159411
X11989.35	Q8N766	23065	EMC1	ER membrane protein complex subunit 1	0.312634	0.025613	6.18105e-34	1.3059e-32	-0.0353113	0.0423543	0.404475	0.500712	0.220556	0.0737491	0.00279518	0.0123855
X12562.1	Q16512	5585	PKN1	Serine/threonine-protein kinase N1	0.214361	0.0175634	6.19963e-34	1.30604e-32	-0.0965569	0.0274926	0.000447842	0.00139372	0.0829079	0.0484058	0.0868059	0.178334
X7113.1	Q9HAV7	80273	GRPEL1	GrpE protein homolog 1, mitochondrial	-0.134281	0.0110122	6.87108e-34	1.44332e-32	0.0586636	0.0178739	0.0010361	0.00296346	-0.0890011	0.0306728	0.00372493	0.015613
X2682.68	P10809	3329	HSPD1	60 kDa heat shock protein, mitochondrial	-0.129193	0.0105967	7.04385e-34	1.47536e-32	0.0988587	0.0168492	4.66e-09	4.09e-08	0.0471911	0.0292166	0.106314	0.206316
X16081.38	O60218	57016	AKR1B10	Aldo-keto reductase family 1 member B10	-0.281825	0.0231148	7.08998e-34	1.48077e-32	-0.0507291	0.0360005	0.158849	0.233767	0.158888	0.0627364	0.0113452	0.0375887
X3199.54	Q9UKR0	43849	KLK12	Kallikrein-12	-0.280066	0.0229835	7.77611e-34	1.61943e-32	-0.00822561	0.0345223	0.81168	0.860683	0.162443	0.0592592	0.00613829	0.0232064
X9854.36	P15121	231	AKR1B1	Aldose reductase	-0.128411	0.0105464	8.57305e-34	1.78031e-32	-0.0363149	0.0166384	0.029103	0.0555464	-0.000256996	0.0285097	0.992808	0.995227
X8974.172	P39059	1306	COL15A1	Collagen alpha-1(XV) chain	-0.302794	0.0248824	9.38111e-34	1.94258e-32	0.129935	0.0413537	0.00168563	0.00455227	0.161553	0.0725958	0.0260906	0.0717045
X18317.111	O76080	7763	ZFAND5	AN1-type zinc finger protein 5	0.33852	0.0278227	9.87471e-34	2.039e-32	-0.234046	0.0442873	1.3e-07	8.65e-07	0.0489785	0.0763857	0.521417	0.652464
X8635.283	Q9BS86	11055	ZPBP	Zona pellucida-binding protein 1	-0.226006	0.0185882	1.06628e-33	2.19551e-32	0.0760356	0.0294017	0.00972955	0.0215231	-0.115185	0.0510374	0.0240503	0.0674961
X9078.207	Q13884	6641	SNTB1	Beta-1-syntrophin	-0.104139	0.00857158	1.17304e-33	2.40853e-32	0.0493212	0.0134879	0.000257568	0.000852646	0.00448463	0.0236224	0.849435	0.903214
X2636.10	P36941	4055	LTBR	Tumor necrosis factor receptor superfamily member 3	-0.274723	0.0226259	1.32167e-33	2.70608e-32	-0.0137105	0.0324892	0.673038	0.745899	0.228247	0.0558719	4.46e-05	0.000410409
X18208.3	O95067	9133	CCNB2	G2/mitotic-specific cyclin-B2	-0.233993	0.0192744	1.34428e-33	2.74467e-32	0.121535	0.0283809	1.88e-05	8.02e-05	-0.0940864	0.0492574	0.0561668	0.128258
X6456.17	Q00889	5675	PSG6	Pregnancy-specific beta-1-glycoprotein 6	0.256277	0.0211132	1.36967e-33	2.7887e-32	0.0997042	0.0343089	0.00367307	0.00908483	0.0468801	0.0601041	0.435432	0.575456
X9261.14	O15197	2051	EPHB6	Ephrin type-B receptor 6	-0.285849	0.0235895	1.75203e-33	3.55726e-32	-0.0854789	0.0359976	0.0175997	0.0361058	-0.000398431	0.0628006	0.994938	0.996853
X2925.9	P05121	5054	SERPINE1	Plasminogen activator inhibitor 1	-0.291615	0.0240678	1.75919e-33	3.56187e-32	-0.116141	0.0386154	0.0026434	0.00679877	0.0146004	0.0672995	0.828257	0.889052
X4987.17	P24071	2204	FCAR	Immunoglobulin alpha Fc receptor	0.292521	0.0241479	1.83613e-33	3.70735e-32	0.00583683	0.0394435	0.882364	0.915914	0.0360176	0.0693112	0.603326	0.721398
X21913.5	O15391	404281	YY2	Transcription factor YY2	0.28384	0.0234355	1.91958e-33	3.86513e-32	0.0398054	0.0366832	0.277915	0.371692	-0.0703813	0.0619697	0.256111	0.394443
X3634.5	Q14982	4978	OPCML	Opioid-binding protein/cell adhesion molecule	-0.201115	0.0166082	1.93595e-33	3.88736e-32	-0.0267005	0.0238571	0.263105	0.355275	0.140409	0.0419487	0.000821296	0.00452489
X17721.82	O60861	8522	GAS7	Growth arrest-specific protein 7	-0.303652	0.0250834	2.03429e-33	4.0736e-32	-0.379367	0.0373202	4.42e-24	2.53e-22	-0.208547	0.0637538	0.00107704	0.00568418
X11285.8	P28906	947	CD34	Hematopoietic progenitor cell antigen CD34	-0.198711	0.0164253	2.21817e-33	4.42824e-32	-0.0631836	0.0261317	0.0156398	0.0325802	-0.0465924	0.0453712	0.304501	0.447391
X21901.14	P26006|P05556	3675|3688	ITGA3|ITGB1	Integrin a3b1	-0.233326	0.019286	2.22354e-33	4.42824e-32	0.151535	0.0299865	4.47e-07	2.66e-06	0.0348168	0.05281	0.509738	0.641926
X5012.67	P00568	203	AK1	Adenylate kinase isoenzyme 1	-0.201961	0.0166996	2.30594e-33	4.57983e-32	-0.00849797	0.0259115	0.742952	0.805237	0.122339	0.0450717	0.00665923	0.0247522
X22545.20	Q86SE5	138046	RALYL	RNA-binding Raly-like protein	-0.225089	0.0186269	2.62865e-33	5.20658e-32	0.0530047	0.027197	0.0513513	0.0904979	0.0506526	0.0473432	0.284705	0.424745
X19168.71	O43586	9051	PSTPIP1	Proline-serine-threonine phosphatase-interacting protein 1	0.305879	0.0253227	2.82977e-33	5.58976e-32	-0.0971907	0.041757	0.0199702	0.0401885	-0.118767	0.0720278	0.0992188	0.196417
X12993.21	Q8TAT6	55666	NPLOC4	Nuclear protein localization protein 4 homolog	-0.083787	0.00694697	3.37682e-33	6.65234e-32	0.120239	0.0114413	1.28e-25	8.38e-24	0.038281	0.0195285	0.050008	0.117735
X19586.89	Q96E17	115827	RAB3C	Ras-related protein Rab-3C	-0.1453	0.0120512	3.54492e-33	6.96466e-32	0.130657	0.0177656	2.16e-13	3.45e-12	0.171651	0.031041	3.33e-08	8.99e-07
X18866.8	Q96LZ3	5535	PPP3R2	Calcineurin subunit B type 2	-0.232557	0.0192934	3.73847e-33	7.32518e-32	0.0227745	0.0289361	0.431276	0.527003	0.0558074	0.0505458	0.269594	0.408793
X20964.13	P62263	6208	RPS14	40S ribosomal protein S14	0.261487	0.0216939	3.7585e-33	7.34469e-32	-0.113551	0.0340988	0.000873372	0.00253323	0.0222303	0.0588953	0.705849	0.80002
X22492.108	Q8TAP4	55885	LMO3	LIM domain only protein 3	-0.224302	0.0186186	4.02754e-33	7.84939e-32	-0.0519027	0.0298217	0.0818324	0.134221	-0.116794	0.051122	0.0223692	0.0637906
X9100.32	Q6UWT4	389336	C5orf46	Uncharacterized protein C5orf46	-0.123525	0.0102693	4.95975e-33	9.64043e-32	0.0145099	0.0160399	0.365707	0.462063	-0.00662937	0.0283355	0.815024	0.880105
X22144.65	Q5FWF7	554251	FBXO48	F-box only protein 48	-0.260164	0.0216324	5.24216e-33	1.01623e-31	-0.258229	0.0331438	7.76e-15	1.48e-13	-0.172409	0.0567342	0.0023845	0.0108223
X11967.23	P29762	1381	CRABP1	Cellular retinoic acid-binding protein 1	-0.226446	0.018838	5.58974e-33	1.08073e-31	0.0681777	0.0282903	0.0159851	0.0331952	-0.05977	0.0491313	0.223827	0.357544
X9303.9	O75144	23308	ICOSLG	ICOS ligand	-0.292612	0.0243507	5.78009e-33	1.11458e-31	-0.0546917	0.0379824	0.14994	0.222589	0.103389	0.0656509	0.115347	0.219234
X17205.21	P20339	5868	RAB5A	Ras-related protein Rab-5A	-0.096006	0.00799055	5.83593e-33	1.12238e-31	0.0627208	0.0118787	1.33e-07	8.83e-07	0.0689065	0.0204572	0.000760718	0.00426201
X2723.9	Q9NZH6	27178	IL37	Interleukin-37	-0.23696	0.0197321	6.3847e-33	1.22261e-31	0.0172901	0.0289358	0.550174	0.639384	0.110581	0.049946	0.0268634	0.0732812
X10885.36	Q6UWU4	221477	C6orf89	Bombesin receptor-activated protein C6orf89	-0.332353	0.0276728	6.39066e-33	1.22261e-31	-0.270685	0.0449038	1.76e-09	1.64e-08	-0.488422	0.077718	3.51e-10	1.8e-08
X9081.39	Q99726	7781	SLC30A3	Zinc transporter 3	-0.257323	0.0214355	6.73365e-33	1.28486e-31	0.183425	0.0322571	1.36e-08	1.1e-07	0.176941	0.0560476	0.00160167	0.00781891
X11516.7	P07148	2168	FABP1	Fatty acid-binding protein, liver	-0.309033	0.0257823	8.35432e-33	1.58994e-31	-0.0095099	0.0417824	0.819961	0.867067	0.0558152	0.0731705	0.445606	0.584597
X8073.3	Q9UIB8	8832	CD84	SLAM family member 5	0.279484	0.0233207	8.68988e-33	1.64949e-31	-0.00626879	0.0377784	0.868213	0.905688	0.137366	0.0652529	0.0353205	0.0904288
X25064.34	Q96PE3	3631	INPP4A	Type I inositol-3,4-bisphosphate 4-phosphatase	-0.165485	0.013815	8.99411e-33	1.70281e-31	0.097859	0.0227664	1.75e-05	7.51e-05	-0.347932	0.0410861	3.05e-17	7.95e-15
X3855.56	Q06830	5052	PRDX1	Peroxiredoxin-1	-0.225528	0.0188296	9.33297e-33	1.76238e-31	-0.0448671	0.0284556	0.114906	0.178621	0.160966	0.0490458	0.00103651	0.00549064
X25253.17	Q5JWF2|P63092	2778|2778	GNAS|GNAS	Guanine nucleotide-binding protein G(s) subunit alpha isoforms	-0.308423	0.0257532	9.36873e-33	1.76457e-31	-0.263982	0.0424765	5.48e-10	5.45e-09	-0.413283	0.0729324	1.52e-08	4.54e-07
X12603.87	Q13310	8761	PABPC4	Polyadenylate-binding protein 4	-0.0929708	0.00776565	9.70765e-33	1.82369e-31	-0.038568	0.0124494	0.00195705	0.0051986	-0.0278782	0.0216519	0.197945	0.325474
X2877.3	P63279	7329	UBE2I	SUMO-conjugating enzyme UBC9	-0.135849	0.0113487	9.90305e-33	1.85561e-31	-0.0290124	0.0165477	0.0796057	0.13105	0.0432997	0.0285831	0.129855	0.239928
X6020.52	O95399	10911	UTS2	Urotensin-2	-0.250782	0.0209517	1.04453e-32	1.9522e-31	0.0768062	0.0292033	0.00855879	0.0192013	0.079123	0.0507686	0.119165	0.224672
X6508.68	O95969	10647	SCGB1D2	Secretoglobin family 1D member 2	0.153979	0.0128735	1.12303e-32	2.09355e-31	-0.0446861	0.0202602	0.0274481	0.0528865	-0.0124944	0.0356685	0.72613	0.815526
X25286.33	Q5R372	9910	RABGAP1L	Rab GTPase-activating protein 1-like	-0.108176	0.00904874	1.19073e-32	2.21409e-31	0.0021856	0.0148009	0.88261	0.91604	0.0476448	0.0258465	0.0653196	0.143538
X10086.39	P35520	102724560	CBS	Cystathionine beta-synthase	0.331747	0.0277433	1.20085e-32	2.22723e-31	-0.0671939	0.04412	0.127817	0.195152	-0.00536681	0.0773102	0.944658	0.966131
X9018.38	Q9P2E7	57575	PCDH10	Protocadherin-10:Extracellular domain	-0.30448	0.0254694	1.21962e-32	2.25629e-31	-0.24791	0.037332	3.39e-11	3.95e-10	-0.223961	0.0644639	0.000515806	0.00313049
X9183.7	P17181	3454	IFNAR1	Interferon alpha/beta receptor 1	-0.291801	0.0244251	1.34597e-32	2.48374e-31	-0.071089	0.0366432	0.0524218	0.0921617	0.0244992	0.062985	0.697313	0.793183
X5679.16	P81534	414325	DEFB103A	Beta-defensin 103	0.327339	0.0274136	1.44707e-32	2.66355e-31	-0.0884669	0.0450749	0.0497308	0.0879999	-0.291884	0.0780024	0.000184221	0.00133744
X25216.8	P05109	6279	S100A8	Calgranulin A	0.321958	0.0269634	1.45088e-32	2.66385e-31	-0.0741656	0.0434423	0.087832	0.142712	-0.0162998	0.0741546	0.826028	0.887648
X6281.51	Q16842	6483	ST3GAL2	CMP-N-acetylneuraminate-beta-galactosamide-alpha-2,3-sialyltransferase 2	0.322865	0.0270529	1.57798e-32	2.88992e-31	0.0616787	0.0431833	0.153258	0.227006	0.100929	0.0747697	0.17711	0.300222
X10618.190	P98164	4036	LRP2	Low-density lipoprotein receptor-related protein 2	0.280719	0.0235441	1.78222e-32	3.25579e-31	-0.0416116	0.0395982	0.293371	0.38788	0.0502553	0.0687376	0.464735	0.601785
X2683.1	P01024	718	C3	Complement C3b, inactivated	0.303043	0.0254232	1.80417e-32	3.28765e-31	-0.236451	0.0399418	3.39e-09	3.06e-08	-0.214891	0.0698719	0.00211034	0.00977893
X9841.197	P22234	10606	PAICS	Multifunctional protein ADE2	-0.210289	0.017671	2.29099e-32	4.16434e-31	-0.19681	0.0288239	9.43e-12	1.21e-10	-0.13336	0.0494711	0.00704247	0.0258996
X22527.4	Q53GG5	27295	PDLIM3	PDZ and LIM domain protein 3	-0.269059	0.0226425	2.79454e-32	5.06701e-31	0.22625	0.0346088	6.76e-11	7.54e-10	0.138337	0.0622301	0.0262516	0.07205
X3326.58	Q9BY67	23705	CADM1	Cell adhesion molecule 1	-0.252245	0.0212275	2.80755e-32	5.07798e-31	-0.0443256	0.0340036	0.192434	0.274062	0.148283	0.0594803	0.0126932	0.0409203
X9754.33	P16083	4835	NQO2	Ribosyldihydronicotinamide dehydrogenase [quinone]	-0.313594	0.0263975	2.91259e-32	5.25492e-31	-0.0815328	0.0424088	0.0545828	0.0952487	-0.197481	0.0739462	0.00759098	0.027473
X21815.7	Q86TA1	79817	MOB3B	MOB kinase activator 3B	0.159548	0.0134367	3.09512e-32	5.57046e-31	0.00328561	0.0213338	0.877607	0.912666	0.0649867	0.0369611	0.0787535	0.166146
X21172.11	Q9H1K6	59274	TLNRD1	Mesoderm development candidate 1	-0.302027	0.0254484	3.34704e-32	6.00901e-31	0.108792	0.0409482	0.0079082	0.0179071	0.00233355	0.072722	0.974402	0.984123
X11226.16	Q05086	7337	UBE3A	Ubiquitin-protein ligase E3A	-0.114432	0.00964896	3.6556e-32	6.54684e-31	0.0130691	0.0152922	0.392789	0.488991	-0.0112239	0.0271283	0.679083	0.780116
X19129.15	Q2M296	64779	MTHFSD	Methenyltetrahydrofolate synthase domain-containing protein	0.15494	0.0130748	4.0913e-32	7.30918e-31	0.11169	0.0216996	2.73e-07	1.7e-06	0.106758	0.0377282	0.00467423	0.0186381
X9263.57	Q9HAT2	54414	SIAE	Sialate O-acetylesterase	0.235286	0.019862	4.30475e-32	7.67171e-31	0.134476	0.0294001	4.88e-06	2.35e-05	0.113084	0.0512172	0.027285	0.0742646
X6383.90	O43897	7092	TLL1	Tolloid-like protein 1	-0.294039	0.0248399	4.8092e-32	8.54982e-31	-0.11188	0.0396333	0.00477464	0.0114031	0.0341611	0.0686181	0.618611	0.73235
X25118.45	Q96G01	636	BICD1	Protein bicaudal D homolog 1	0.289796	0.0244892	5.05327e-32	8.96187e-31	0.264395	0.0396305	2.75e-11	3.26e-10	-0.111856	0.0685136	0.1026	0.201372
X2968.61	O95150	9966	TNFSF15	Tumor necrosis factor ligand superfamily member 15	-0.321301	0.0271524	5.09921e-32	9.02139e-31	-0.251451	0.0400783	3.76e-10	3.85e-09	-0.0521411	0.0686295	0.447435	0.585836
X21310.37	Q9UKD2	51154	MRTO4	mRNA turnover protein 4 homolog	0.326034	0.0275582	5.37778e-32	9.4912e-31	-0.0888948	0.0437483	0.0422023	0.0762928	0.154265	0.0751847	0.0402307	0.0994761
X10975.59	Q96DR8	118430	MUCL1	Mucin-like protein 1	-0.28921	0.0244482	5.42551e-32	9.55231e-31	-0.0241692	0.040432	0.550014	0.639314	0.0408096	0.0692269	0.555545	0.682516
X12709.63	Q92522	8971	H1-10	Histone H1x	0.339536	0.0286978	5.46985e-32	9.60717e-31	0.142982	0.0438789	0.00112627	0.00318563	-0.0885721	0.0740596	0.231762	0.366763
X19752.197	Q6UB28	254042	METAP1D	Methionine aminopeptidase 1D, mitochondrial	-0.260563	0.0220352	5.60937e-32	9.82852e-31	-0.0919285	0.0360027	0.0106925	0.0234153	-0.205485	0.0623271	0.00098311	0.00526904
X18870.1	P07766	916	CD3E	T-cell surface glycoprotein CD3 epsilon chain	-0.237784	0.0201359	6.72336e-32	1.17522e-30	-0.00220825	0.0320447	0.945062	0.961821	0.000631161	0.0556869	0.990957	0.994487
X3210.1	P53582	23173	METAP1	Methionine aminopeptidase 1	0.14354	0.0121583	6.83758e-32	1.19232e-30	0.0328135	0.0200566	0.101881	0.161157	0.167451	0.0348956	1.63e-06	2.57e-05
X23212.8	Q9NYK6	54149	EURL	Protein EURL homolog	0.310332	0.0262832	6.90334e-32	1.20092e-30	-0.047856	0.0401992	0.233907	0.322418	-0.00808949	0.0701782	0.908234	0.942768
X15524.30	P15259	5224	PGAM2	Phosphoglycerate mutase 2	-0.253358	0.0214785	7.73822e-32	1.34295e-30	-0.190985	0.0352561	6.29e-08	4.41e-07	-0.398432	0.0627646	2.33e-10	1.3e-08
X2831.29	Q9UBX7	11012	KLK11	Kallikrein-11	-0.308308	0.0261402	7.93604e-32	1.37401e-30	-0.147911	0.0412873	0.000342977	0.00110034	0.0327359	0.0714412	0.646809	0.754214
X4829.43	P31947	2810	SFN	14-3-3 protein sigma	-0.313613	0.0265898	8.01617e-32	1.38459e-30	-0.0860395	0.0423775	0.042368	0.0765164	-0.171774	0.0745696	0.0212814	0.0615312
X14144.3	Q7L7L0	92815	H2AW	Histone H2A type 3	0.334717	0.0283731	8.11432e-32	1.39823e-30	0.122744	0.0443018	0.00561244	0.0131668	-0.00850107	0.0752588	0.910068	0.944
X11476.43	Q9UN37	27183	VPS4A	Vacuolar protein sorting-associated protein 4A	-0.09883	0.00838462	8.52879e-32	1.46619e-30	0.0297623	0.0130044	0.0221339	0.0439362	0.073168	0.0228702	0.00138445	0.00695687
X9789.52	Q8WXH0	23224	SYNE2	Nesprin-2	0.21127	0.0179513	1.05863e-31	1.81562e-30	-0.308514	0.0266632	1.19e-30	1.34e-28	-0.272828	0.0461575	3.58e-09	1.31e-07
X25085.37	Q9BZE9	79058	ASPSCR1	Tether containing UBX domain for GLUT4	-0.107534	0.00914489	1.1834e-31	2.02483e-30	0.0573804	0.014197	5.37e-05	0.000207089	0.0451477	0.0244827	0.0652202	0.143362
X23387.18	O75663	261726	TIPRL	TIP41-like protein	-0.108231	0.0092084	1.26016e-31	2.15113e-30	0.0592258	0.0147654	6.11e-05	0.000232187	0.139979	0.0259122	6.82e-08	1.65e-06
X8221.19	P14174	4282	MIF	Macrophage migration inhibitory factor	0.311254	0.0265205	1.56071e-31	2.65795e-30	-0.28802	0.0427923	1.84e-11	2.26e-10	-0.119898	0.0739977	0.105219	0.204899
X19371.18	Q15691	22919	MAPRE1	Microtubule-associated protein RP/EB family member 1	0.12678	0.0108049	1.58953e-31	2.70072e-30	0.140765	0.0163625	9.7e-18	2.65e-16	0.108672	0.0282342	0.000119784	0.000944918
X11514.196	P13987	966	CD59	CD59 glycoprotein	-0.244253	0.0208156	1.60336e-31	2.71788e-30	0.0462596	0.0330259	0.161353	0.23664	0.124187	0.0581517	0.0327533	0.0851092
X7880.9	P25786	5682	PSMA1	Proteasome subunit alpha type-1	-0.19896	0.0169801	1.96067e-31	3.31585e-30	0.0160267	0.0256342	0.531859	0.621568	0.0401005	0.0448634	0.371444	0.51502
X3182.38	P49961	953	ENTPD1	Ectonucleoside triphosphate diphosphohydrolase 1	-0.241508	0.0206612	2.69463e-31	4.54657e-30	-0.0481544	0.0308543	0.118645	0.183376	0.0304173	0.0535341	0.56993	0.694105
X21395.23	O14917	27253	PCDH17	Protocadherin-17	-0.29743	0.0254656	3.01402e-31	5.07371e-30	-0.0847259	0.0394508	0.0317819	0.0598909	0.037542	0.0686822	0.58467	0.70464
X21590.9	Q9H9E1	57763	ANKRA2	Ankyrin repeat family A protein 2	0.311581	0.0266979	3.34421e-31	5.61657e-30	-0.0403189	0.0430219	0.348707	0.444598	0.127281	0.0744753	0.0874927	0.179239
X12334.25	P34896	6470	SHMT1	Serine hydroxymethyltransferase, cytosolic	-0.163374	0.0140024	3.40928e-31	5.71271e-30	-0.0577391	0.0231889	0.0128021	0.0273329	0.0586047	0.0407099	0.150038	0.266413
X3630.27	Q8N126	57863	CADM3	Cell adhesion molecule 3	-0.312576	0.0267899	3.5115e-31	5.87048e-30	-0.233219	0.0423165	3.71e-08	2.71e-07	-0.154646	0.0735646	0.0355778	0.0906736
X24687.18	Q9BTX7	79183	TTPAL	Alpha-tocopherol transfer protein-like	-0.139422	0.0119665	4.13107e-31	6.89048e-30	0.0013658	0.0189691	0.942603	0.960122	0.121094	0.0326457	0.000209558	0.00147439
X22970.8	O14908	10755	GIPC1	PDZ domain-containing protein GIPC1	0.133689	0.0114881	4.8509e-31	8.07265e-30	-0.0904556	0.0181211	6.15e-07	3.55e-06	-0.0431427	0.0312104	0.166922	0.288522
X18429.10	P12830	999	CDH1	Cadherin-1	-0.279621	0.0240379	5.23906e-31	8.68891e-30	-0.0842141	0.040398	0.0371465	0.0685991	-0.157752	0.070269	0.0248052	0.0690623
X10464.6	Q9H6X2	84168	ANTXR1	Anthrax toxin receptor 1	-0.269083	0.0231356	5.24505e-31	8.68891e-30	-0.0696569	0.0387427	0.0722355	0.120873	-0.308183	0.0700088	1.09e-05	0.000125492
X14103.12	Q9NRR2	25823	TPSG1	Tryptase gamma	0.229567	0.019746	5.59594e-31	9.24916e-30	-0.0166521	0.0339174	0.623471	0.703734	-0.0763755	0.0580808	0.188562	0.314659
X25964.12	Q9BXJ3	114900	C1QTNF4	Complement C1q tumor necrosis factor-related protein 4	-0.263599	0.0226947	6.30568e-31	1.03987e-29	0.0341413	0.0379265	0.36805	0.464328	0.0672429	0.0672642	0.317502	0.461398
X23294.19	Q9UH92	6945	MLX	Max-like protein X	-0.178999	0.0154222	6.90166e-31	1.13514e-29	-0.129151	0.0245372	1.46e-07	9.62e-07	-0.0107666	0.0431537	0.802986	0.871885
X17761.2	Q9UKK9	11164	NUDT5	ADP-sugar pyrophosphatase	-0.226266	0.0194939	6.91454e-31	1.13514e-29	-0.0297931	0.0312411	0.340297	0.437106	-0.0282945	0.0534844	0.596808	0.716307
X18934.50	P21980	7052	TGM2	Protein-glutamine gamma-glutamyltransferase 2	-0.292879	0.0252385	7.09972e-31	1.16292e-29	0.0136122	0.0412953	0.741691	0.804132	0.0500183	0.0727448	0.491738	0.626404
X19183.164	P30050	6136	RPL12	60S ribosomal protein L12	0.221583	0.0190993	7.31808e-31	1.196e-29	0.0725888	0.0308739	0.0187469	0.0381382	0.331882	0.0548583	1.53e-09	6.24e-08
X19606.28	Q14623	3549	IHH	Indian hedgehog protein	0.301424	0.0259857	7.56508e-31	1.2336e-29	-0.0887806	0.0417269	0.0334045	0.0624962	0.134075	0.0723754	0.0640011	0.141322
X2631.50	Q08334	3588	IL10RB	Interleukin-10 receptor subunit beta	-0.239423	0.0206702	9.17964e-31	1.49354e-29	-0.0469428	0.0309851	0.129821	0.197385	0.0319951	0.0535857	0.550474	0.678803
X11204.80	P78310	1525	CXADR	Coxsackievirus and adenovirus receptor	0.303793	0.0262472	1.02899e-30	1.67044e-29	0.00855382	0.0393384	0.827871	0.873531	0.0300817	0.0676777	0.656707	0.761977
X15376.134	P14091	1510	CTSE	Cathepsin E	-0.304435	0.0263088	1.04441e-30	1.68938e-29	-0.222379	0.0415079	8.74e-08	5.97e-07	-0.0977716	0.0722216	0.175858	0.298724
X19219.71	P61970	10204	NUTF2	Nuclear transport factor 2	-0.203109	0.0175535	1.04529e-30	1.68938e-29	-0.136315	0.0285819	1.89e-06	9.92e-06	-0.0176798	0.0489886	0.718189	0.809351
X5087.5	Q969J5	116379	IL22RA2	Interleukin-22 receptor subunit alpha-2	-0.270062	0.0233672	1.22758e-30	1.97961e-29	-0.124424	0.038549	0.00125449	0.00350208	-0.021092	0.0666866	0.751796	0.835828
X9993.11	O43296	9422	ZNF264	Zinc finger protein 264	0.263673	0.0228195	1.27492e-30	2.05141e-29	0.0595706	0.0378301	0.115381	0.179167	-0.108372	0.0659581	0.100423	0.198262
X12798.46	Q2Y0W8	9498	SLC4A8	Electroneutral sodium bicarbonate exchanger 1	0.26555	0.0229898	1.34437e-30	2.15839e-29	-0.019361	0.0383209	0.613414	0.694389	-0.0181816	0.0664947	0.784532	0.857505
X19545.145	Q99497	11315	PARK7	Oxidized Protein deglycase DJ-1	-0.242293	0.0209797	1.36719e-30	2.1902e-29	-0.171146	0.0333036	2.85e-07	1.77e-06	0.0333109	0.0576607	0.563484	0.689134
X3896.5	P18669	5223	PGAM1	Phosphoglycerate mutase 1	-0.238544	0.0206678	1.44802e-30	2.3146e-29	-0.0518219	0.0338572	0.125918	0.1929	-0.297637	0.0600214	7.27e-07	1.27e-05
X12888.18	O75446	8819	SAP30	Histone deacetylase complex subunit SAP30	0.316835	0.0274482	1.47629e-30	2.35463e-29	-0.104626	0.0449126	0.019864	0.0399968	-0.00179919	0.078146	0.981632	0.988686
X18194.18	Q0Z7S8	646480	FABP9	Fatty acid-binding protein 9	-0.228733	0.0198277	1.57351e-30	2.50422e-29	0.0632579	0.0290877	0.0296882	0.0564712	0.119157	0.0506843	0.018756	0.0558695
X24923.27	Q0VDG4	79634	SCRN3	Secernin-3	-0.307833	0.0267088	1.7872e-30	2.83811e-29	-0.308143	0.0437323	2.04e-12	2.87e-11	-0.35564	0.077525	4.58e-06	5.96e-05
X7796.10	P11912	973	CD79A	B-cell antigen receptor complex-associated protein alpha chain	-0.313883	0.0272481	1.91811e-30	3.03937e-29	-0.372954	0.043694	1.74e-17	4.56e-16	-0.42765	0.0759631	1.88e-08	5.52e-07
X14143.8	Q16778	8349	H2BC21	Histone H2B type 2-E	0.311036	0.0270027	1.93742e-30	3.06331e-29	0.140365	0.043576	0.00128346	0.00357341	-0.0456906	0.0759586	0.547516	0.675956
X8633.18	Q8TEB7	79589	RNF128	E3 ubiquitin-protein ligase RNF128:region 2	-0.222807	0.0193478	1.99484e-30	3.14727e-29	0.0247883	0.0299592	0.408041	0.503762	-0.0264988	0.0521948	0.611689	0.727686
X23542.8	Q9H4A5	55204	GOLPH3L	Golgi phosphoprotein 3-like	-0.140656	0.0122332	2.38914e-30	3.76122e-29	-0.00974238	0.0182389	0.593254	0.676738	-0.00900546	0.0316711	0.776157	0.852019
X14197.2	O75626	639	PRDM1	PR domain zinc finger protein 1	-0.232562	0.0202409	2.66416e-30	4.18514e-29	0.180737	0.030894	5.16e-09	4.5e-08	0.0807637	0.0541391	0.135807	0.247907
X15381.45	Q16832	4921	DDR2	Discoidin domain-containing receptor 2	-0.255566	0.0222552	2.87043e-30	4.49947e-29	-0.170964	0.0356585	1.67e-06	8.9e-06	-0.17929	0.0621425	0.00392573	0.0162295
X23345.2	Q8N987	64168	NECAB1	N-terminal EF-hand calcium-binding protein 1	-0.247702	0.0215797	3.03331e-30	4.7446e-29	0.000823853	0.0338291	0.980572	0.987208	-0.113201	0.0595654	0.0574206	0.130305
X9598.23	Q96PZ7	64478	CSMD1	CUB and sushi domain-containing protein 1	0.209468	0.0182634	3.33347e-30	5.20292e-29	-0.0319882	0.029743	0.282199	0.376386	0.0261725	0.051744	0.61301	0.728911
X21722.21	Q8N4A0	100528030	GALNT4	Polypeptide N-acetylgalactosaminyltransferase 4	-0.303484	0.026482	3.71784e-30	5.79045e-29	-0.108302	0.0429195	0.011648	0.0252084	-0.136863	0.0741886	0.0651147	0.14326
X10039.32	P00491	4860	PNP	Purine nucleoside phosphorylase	-0.105737	0.00922924	3.81168e-30	5.92396e-29	-0.00731809	0.0148303	0.621708	0.702142	0.0104028	0.0258248	0.687093	0.785727
X6441.62	Q9UKP5	11174	ADAMTS6	A disintegrin and metalloproteinase with thrombospondin motifs 6	0.218187	0.0190484	3.94537e-30	6.11867e-29	-0.121229	0.0300083	5.41e-05	0.000208309	0.0297488	0.0519818	0.567144	0.692447
X13959.7	P28838	51056	LAP3	Cytosol aminopeptidase	-0.138232	0.0120695	3.98345e-30	6.15823e-29	0.0547612	0.0173436	0.00159924	0.00434308	0.0758788	0.0301572	0.0118899	0.0388808
X4276.10	P30086	5037	PEBP1	Phosphatidylethanolamine-binding protein 1	-0.139268	0.01216	3.98777e-30	6.15823e-29	-0.0845253	0.0195102	1.5e-05	6.51e-05	0.0428078	0.0341419	0.209953	0.340002
X23694.3	P08243	440	ASNS	Asparagine synthetase	-0.232813	0.0203426	4.41134e-30	6.79794e-29	0.077179	0.0310707	0.0130185	0.0277056	0.189114	0.0546848	0.000547279	0.0032782
X16616.137	P13929	2027	ENO3	Beta-enolase	-0.291664	0.0255263	5.48207e-30	8.43013e-29	-0.224351	0.0418128	8.36e-08	5.72e-07	-0.0797835	0.073378	0.276949	0.41648
X6986.17	Q9Y662	9953	HS3ST3B1	Heparan sulfate glucosamine 3-O-sulfotransferase 3B1	-0.231008	0.0202429	6.49651e-30	9.96907e-29	0.0210286	0.0324656	0.517191	0.608034	0.00291304	0.0563834	0.958797	0.974561
X15522.2	Q9H4G4	152007	GLIPR2	Golgi-associated plant pathogenesis-related protein 1	-0.303798	0.0266439	7.1494e-30	1.09479e-28	-0.350753	0.0429311	3.7e-16	8.35e-15	-0.23948	0.0747934	0.00137199	0.00690163
X8906.60	Q8N967	654429	LRTM2	Leucine-rich repeat and transmembrane domain-containing protein 2	-0.279267	0.0244986	7.47023e-30	1.14152e-28	-0.114849	0.0389715	0.00322099	0.00808464	-0.317881	0.0678458	2.85e-06	4.05e-05
X7923.41	Q9C0C4	54910	SEMA4C	Semaphorin-4C	-0.260427	0.0228699	8.56039e-30	1.30537e-28	0.0477301	0.0348098	0.170374	0.24748	-0.139726	0.0606164	0.0211945	0.061353
X18399.1	O43687	9465	AKAP7	A-kinase anchor protein 7 isoforms alpha and beta	-0.176322	0.0155143	1.09121e-29	1.6605e-28	0.0282523	0.0230346	0.220051	0.306742	-0.0732042	0.0406844	0.0720166	0.155213
X19504.22	P23919	1841	DTYMK	Thymidylate kinase	-0.114998	0.0101232	1.13909e-29	1.72976e-28	0.0281931	0.0156038	0.0708406	0.118867	0.109799	0.0270389	4.95e-05	0.000449221
X15620.4	Q8N2Q7	22871	NLGN1	Neuroligin-1	-0.270639	0.0238248	1.15502e-29	1.75031e-28	-0.0549511	0.0356133	0.122884	0.188807	-0.151881	0.0616023	0.0137083	0.0435298
X9932.49	O95754	10505	SEMA4F	Semaphorin-4F	0.302981	0.0266922	1.2963e-29	1.96031e-28	-0.0527593	0.0437246	0.227622	0.315246	0.0789485	0.0758248	0.297826	0.440245
X15435.4	P00491	4860	PNP	Purine nucleoside phosphorylase	-0.11171	0.00984793	1.36952e-29	2.06676e-28	-0.0107521	0.0158024	0.496271	0.587132	0.0125254	0.0274542	0.648242	0.755039
X7922.5	P35318	133	ADM	Adrenomedullin	-0.317734	0.0280223	1.51427e-29	2.28048e-28	-0.137859	0.0431169	0.00139447	0.00384986	0.0519763	0.0754233	0.49077	0.625367
X14043.12	Q15075	8411	EEA1	Early endosome antigen 1	-0.192558	0.0169879	1.53518e-29	2.3072e-28	-0.240839	0.0258783	1.8e-20	6.87e-19	-0.136111	0.0449127	0.00245092	0.0110618
X10760.107	P48058	2893	GRIA4	Glutamate receptor 4	0.295393	0.0260743	1.66071e-29	2.49072e-28	-0.341117	0.040739	6.88e-17	1.71e-15	0.0779554	0.0709446	0.271888	0.411331
X17706.4	Q13522	5502	PPP1R1A	Protein phosphatase 1 regulatory subunit 1A	-0.274658	0.024269	1.86593e-29	2.79276e-28	-0.123896	0.0387434	0.00139149	0.00384479	0.1182	0.0686749	0.0852727	0.176377
X7049.2	O75077	8745	ADAM23	Disintegrin and metalloproteinase domain-containing protein 23	-0.272774	0.0241046	1.87836e-29	2.8056e-28	-0.220604	0.0390784	1.72e-08	1.36e-07	-0.17992	0.0682195	0.00837552	0.0295994
X20398.60	O75817	10248	POP7	Ribonuclease P protein subunit p20	0.265888	0.0234991	1.89827e-29	2.82955e-28	0.158396	0.0392057	5.41e-05	0.000208172	0.388297	0.0695073	2.41e-08	6.71e-07
X21109.1	Q96G28	112942	CFAP36	Cilia- and flagella-associated protein 36	0.175873	0.0155698	2.34113e-29	3.48255e-28	-0.048659	0.0244025	0.046193	0.0824036	-0.00143698	0.0418734	0.972625	0.983282
X17447.52	Q6FHJ7	6424	SFRP4	Secreted frizzled-related protein 4	-0.275012	0.024411	3.28924e-29	4.88295e-28	0.0072932	0.0412115	0.859538	0.899006	-0.0982977	0.0723281	0.174178	0.296632
X12008.3	P09564	924	CD7	T-cell antigen CD7	-0.299698	0.0266046	3.39833e-29	5.03464e-28	-0.177379	0.0401257	1e-05	4.51e-05	0.0272004	0.0690762	0.693762	0.790623
X22037.47	Q96C19	79180	EFHD2	EF-hand domain-containing protein D2	0.195214	0.0173354	3.45588e-29	5.10952e-28	-0.00766153	0.0276437	0.781672	0.83739	0.00971309	0.0474698	0.837879	0.896024
X15452.5	P21589	4907	NT5E	5'-Nucleotidase	-0.288033	0.0255817	3.61471e-29	5.33352e-28	-0.130126	0.0385095	0.000731898	0.00216686	0.172377	0.0672486	0.0103921	0.0349229
X10088.37	P07741	353	APRT	Adenine phosphoribosyltransferase	-0.117392	0.0104342	3.87529e-29	5.70132e-28	0.0194261	0.0141891	0.171021	0.248222	0.210725	0.0257593	3.38e-16	6.31e-14
X7695.106	Q13501	8878	SQSTM1	Sequestosome-1	0.256152	0.0227662	3.87962e-29	5.70132e-28	0.176366	0.034526	3.35e-07	2.05e-06	0.177714	0.0601404	0.00313842	0.0136491
X9369.174	Q9HCJ2	57689	LRRC4C	Leucine-rich repeat-containing protein 4C	-0.220366	0.0195853	3.89347e-29	5.71017e-28	-0.0730857	0.0323071	0.023719	0.0466381	-0.123861	0.0569198	0.0295882	0.0788549
X16551.14	P51692	6777	STAT5B	Signal transducer and activator of transcription 5B	-0.258708	0.0230122	4.35007e-29	6.36701e-28	0.00224937	0.0356572	0.949702	0.965195	-0.221806	0.061596	0.000319507	0.0020962
X6572.10	Q86VH4	80059	LRRTM4	Leucine-rich repeat transmembrane neuronal protein 4:Isoform 2, Extracellular domain	0.278852	0.0248322	5.03849e-29	7.35984e-28	-0.00229881	0.0414191	0.955741	0.969305	0.0693082	0.0707022	0.326985	0.472239
X20427.18	Q9H944	9477	MED20	Mediator of RNA polymerase II transcription subunit 20	-0.25357	0.0225827	5.10003e-29	7.43482e-28	0.0394761	0.0318856	0.215744	0.301372	0.112537	0.0556674	0.0432608	0.10532
X12425.104	P62330	382	ARF6	ADP-ribosylation factor 6	0.240187	0.0214068	5.49957e-29	8.00127e-28	0.0643299	0.0295433	0.0294825	0.0561384	-0.0643805	0.0507788	0.204894	0.334259
X12678.66	P09012	6626	SNRPA	U1 small nuclear ribonucleoprotein A	0.259201	0.0231102	5.79535e-29	8.40227e-28	-0.0327759	0.0365864	0.370368	0.466562	0.00420862	0.0627105	0.946495	0.966943
X9887.40	Q7Z6E9	5930	RBBP6	E3 ubiquitin-protein ligase RBBP6	-0.254538	0.0226936	5.79825e-29	8.40227e-28	-0.235722	0.0347972	1.37e-11	1.72e-10	-0.329242	0.0606415	5.87e-08	1.47e-06
X18382.109	P21964	1312	COMT	Catechol O-methyltransferase	0.293108	0.0261669	6.7664e-29	9.78577e-28	-0.210313	0.0428201	9.27e-07	5.18e-06	0.457295	0.0760121	1.89e-09	7.52e-08
X13926.1	Q9H9A7	80010	RMI1	RecQ-mediated genome instability protein 1	-0.220613	0.0197003	7.03387e-29	1.01524e-27	0.0538717	0.0317807	0.0901053	0.145756	-0.288249	0.0554093	2.03e-07	4.23e-06
X12848.9	Q92974	9181	ARHGEF2	Rho guanine nucleotide exchange factor 2	0.257175	0.0230305	1.00007e-28	1.44061e-27	-0.216502	0.0378934	1.16e-08	9.45e-08	-0.150065	0.0652687	0.0215268	0.0619948
X10370.21	P42224	6772	STAT1	Signal transducer and activator of transcription 1-alpha/beta	0.105487	0.00945002	1.03175e-28	1.48332e-27	0.0390599	0.014562	0.00733038	0.0167077	0.0905332	0.0253772	0.000363022	0.00233545
X6294.11	Q86Y30	85319	BAGE2	B melanoma antigen 2	0.259	0.0232213	1.1567e-28	1.65968e-27	-0.122272	0.0366586	0.000856797	0.0024925	0.0475879	0.0634485	0.453269	0.590928
X21514.1	P13224	2812	GP1BB	Platelet glycoprotein Ib beta chain	-0.165354	0.0148376	1.28225e-28	1.83621e-27	0.0295689	0.0245953	0.229325	0.317158	-0.201512	0.0427385	2.47e-06	3.61e-05
X12530.14	P61024	1163	CKS1B	Cyclin-dependent kinases regulatory subunit 1	0.280841	0.0252348	1.51137e-28	2.16008e-27	-0.0787551	0.0373011	0.0347836	0.0647109	-0.10877	0.0648113	0.093345	0.187384
X3177.49	P22748	762	CA4	Carbonic anhydrase 4	-0.247177	0.022213	1.56653e-28	2.23453e-27	0.0301164	0.031564	0.340051	0.436917	0.129654	0.0548121	0.0180397	0.0541787
X2695.25	P16284	5175	PECAM1	Platelet endothelial cell adhesion molecule	-0.214121	0.0192608	1.73694e-28	2.47276e-27	0.00733156	0.0284298	0.796506	0.847779	-0.111003	0.0492812	0.0243291	0.0681272
X23263.9	Q96SI1	79047	KCTD15	BTB/POZ domain-containing protein KCTD15	-0.260497	0.0234416	1.82999e-28	2.60016e-27	-0.0672265	0.0374085	0.0723711	0.121017	-0.147855	0.0656577	0.0243635	0.0681696
X11319.106	P49959	4361	MRE11	Double-strand break repair protein MRE11	0.170497	0.0153505	1.92467e-28	2.72936e-27	-0.072489	0.0256624	0.00474737	0.011352	-0.0392852	0.0441652	0.373765	0.516861
X19765.17	Q6UXB4	339390	CLEC4G	C-type lectin domain family 4 member G	0.284237	0.0255988	2.0302e-28	2.87343e-27	-0.0620591	0.0419023	0.138647	0.2085	0.100638	0.0727327	0.166509	0.287945
X5092.51	P78504	182	JAG1	Protein jagged-1:Extracellular domain	-0.262071	0.0236171	2.17363e-28	3.06537e-27	-0.0524715	0.0343861	0.127074	0.194303	0.00339627	0.0599809	0.954848	0.971915
X13511.29	Q01826	6304	SATB1	DNA-binding protein SATB1	0.270235	0.0243533	2.17423e-28	3.06537e-27	-0.0709695	0.0412021	0.085034	0.138878	-0.188651	0.071842	0.00866286	0.0303429
X23416.47	Q9NRS6	29907	SNX15	Sorting nexin-15	-0.157804	0.0142237	2.19193e-28	3.08436e-27	0.00640178	0.0227315	0.77824	0.834819	0.11415	0.0394575	0.00382875	0.01592
X25256.153	P68104	1915	EEF1A1	Elongation factor 1-alpha 1	0.0943768	0.00851045	2.3101e-28	3.24438e-27	0.0379841	0.0141018	0.00708797	0.0162109	0.0890258	0.0242606	0.00024493	0.00168612
X8253.2	Q8WZA1	55624	POMGNT1	Protein O-linked-mannose beta-1,2-N-acetylglucosaminyltransferase 1	0.289083	0.0260804	2.50945e-28	3.51758e-27	0.345629	0.0447738	1.36e-14	2.51e-13	0.431057	0.0789477	4.95e-08	1.27e-06
X16858.384	Q96D15	57333	RCN3	Reticulocalbin-3	-0.27764	0.0250716	2.77454e-28	3.88169e-27	-0.260107	0.0403663	1.25e-10	1.35e-09	-0.0721568	0.0701871	0.303959	0.446686
X12553.5	Q99986	7443	VRK1	Serine/threonine-protein kinase VRK1	0.289938	0.0261952	2.97405e-28	4.15284e-27	-0.0871538	0.043875	0.0470326	0.0837782	-0.182359	0.0751606	0.015284	0.0472256
X23361.20	Q9BWF3	5936	RBM4	RNA-binding protein 4	0.127659	0.0115378	3.04353e-28	4.24173e-27	0.0835936	0.0185958	7.07e-06	3.28e-05	0.173872	0.0320279	5.88e-08	1.47e-06
X9983.97	Q8N3Z0	167681	PRSS35	Inactive serine protease 35	0.234346	0.0211821	3.12674e-28	4.34939e-27	0.101293	0.0342754	0.00313592	0.0078956	0.103776	0.0588324	0.077794	0.164731
X18188.12	P50440	2628	GATM	Glycine amidinotransferase, mitochondrial	-0.144227	0.0130559	3.68989e-28	5.12297e-27	0.0585895	0.0210921	0.00548908	0.0129273	-0.0461792	0.0367251	0.208644	0.338936
X5885.55	Q15056	7458	EIF4H	Eukaryotic translation initiation factor 4H	-0.122322	0.0110762	3.82112e-28	5.29509e-27	-0.0684124	0.0155872	1.16e-05	5.15e-05	-0.00159701	0.0272894	0.953335	0.971189
X8262.20	P05090	347	APOD	Apolipoprotein D	0.294515	0.0266716	3.92787e-28	5.43269e-27	0.180179	0.0435143	3.51e-05	0.000141131	-0.0841847	0.0784166	0.283063	0.422885
X6633.43	B0FP48	100134938	None	Uroplakin-3b-like protein	-0.211507	0.0191572	3.99443e-28	5.51428e-27	0.0889513	0.0285324	0.00183199	0.00491113	0.16311	0.0499493	0.00109851	0.0057646
X15591.28	P07203	2876	GPX1	Glutathione peroxidase 1	-0.187694	0.0170188	4.51516e-28	6.22137e-27	-0.379865	0.027394	4.33e-43	2.26e-40	0.118026	0.0476181	0.0132158	0.0422499
X7638.30	Q12907	10960	LMAN2	Vesicular integral-membrane protein VIP36	0.28599	0.0259399	4.77333e-28	6.56468e-27	-0.18951	0.041182	4.27e-06	2.08e-05	-0.104968	0.0712152	0.140543	0.254197
X10637.50	Q6UXG2	57535	ELAPOR1	UPF0577 protein KIAA1324:Extracellular domain	-0.249171	0.022603	4.8451e-28	6.65084e-27	0.0751758	0.037086	0.0426996	0.0769818	0.0813984	0.0627882	0.194888	0.321991
X18214.2	P48507	2730	GCLM	Glutamate--cysteine ligase regulatory subunit	-0.150081	0.0136222	5.1005e-28	6.98826e-27	0.00332829	0.0212762	0.875697	0.91159	0.165631	0.0374821	1.01e-05	0.000116643
X12740.55	Q99581	54738	FEV	Protein FEV	0.102326	0.00929425	5.55397e-28	7.59529e-27	-0.124807	0.0150812	1.55e-16	3.67e-15	-0.122088	0.0265596	4.37e-06	5.74e-05
X8817.29	Q7Z7K6	201161	CENPV	Centromere protein V	0.276061	0.0250782	5.74879e-28	7.84699e-27	-0.146781	0.0409485	0.00034033	0.00109329	-0.000569469	0.0705409	0.993559	0.995608
X3835.11	O60603	7097	TLR2	Toll-like receptor 2	-0.301375	0.0274154	6.89864e-28	9.39891e-27	-0.333659	0.0413122	8.01e-16	1.74e-14	-0.27387	0.0711964	0.000120958	0.000952118
X2212.69	P00750	5327	PLAT	Tissue-type plasminogen activator	-0.290494	0.0264574	7.72421e-28	1.05041e-26	0.0773365	0.0432496	0.0738011	0.123098	0.209842	0.0763412	0.00599935	0.0227875
X13229.20	O15151	4194	MDM4	Protein Mdm4	0.294411	0.0268109	7.79219e-28	1.05768e-26	-0.348155	0.0428239	5.17e-16	1.14e-14	0.0794647	0.0741812	0.284111	0.424188
X19743.12	Q6UX27	284415	VSTM1	V-set and transmembrane domain-containing protein 1	-0.250399	0.0228085	7.90787e-28	1.07138e-26	0.0327713	0.0350508	0.349842	0.445571	0.123031	0.0609012	0.0434074	0.105571
X18823.52	Q8N257	128312	H2BU1	Histone H2B type 3-B	0.299952	0.0273328	8.43341e-28	1.14047e-26	0.176586	0.0438264	5.67e-05	0.000217104	-0.00564863	0.0760074	0.940761	0.963332
X10900.272	Q93045	11075	STMN2	Stathmin-2	0.179717	0.0163888	8.96187e-28	1.20969e-26	-0.0417584	0.0256714	0.103862	0.163757	0.097663	0.0445339	0.028343	0.0764308
X11149.3	Q15399	7096	TLR1	Toll-like receptor 1:Cytoplasmic domain	0.263699	0.0240603	9.84429e-28	1.32634e-26	-0.0324253	0.038057	0.394237	0.490541	0.108628	0.066164	0.100682	0.198464
X19208.8	P27037	92	ACVR2A	Activin receptor type-2A	-0.207532	0.0189387	9.88662e-28	1.32959e-26	0.00494598	0.0302034	0.869929	0.90701	-0.0916669	0.052685	0.081925	0.171228
X19207.119	P55263	132	ADK	Adenosine kinase	-0.186497	0.0170217	9.94803e-28	1.33538e-26	-0.0936742	0.0265989	0.000431801	0.0013485	0.161625	0.0460209	0.000447843	0.00277108
X3346.72	Q96GD4	9212	AURKB	Aurora kinase B	-0.199827	0.0182497	1.08413e-27	1.45261e-26	-0.0059826	0.0277003	0.829014	0.874357	0.0203392	0.0479765	0.671624	0.774232
X9490.3	Q8N8J7	132720	FAM241A	Uncharacterized protein C4orf32	-0.25304	0.0231455	1.29978e-27	1.73836e-26	-0.0880707	0.0368214	0.0167942	0.0346484	-0.0256984	0.0646437	0.690984	0.788444
X18449.33	Q13427	9360	PPIG	Peptidyl-prolyl cis-trans isomerase G	-0.230398	0.0210743	1.31777e-27	1.7592e-26	-0.0243327	0.0296883	0.412474	0.508201	0.0797829	0.0514716	0.121184	0.227715
X2797.56	P04114	338	APOB	Apolipoprotein B	0.290292	0.0265731	1.43772e-27	1.91582e-26	0.121678	0.0417322	0.00356178	0.00884559	0.136375	0.0725822	0.0603034	0.135323
X24902.84	Q9NQX3	10243	GPHN	Gephyrin	-0.230554	0.02111	1.4635e-27	1.94662e-26	-0.179161	0.0351481	3.55e-07	2.16e-06	-0.00686827	0.0611617	0.910592	0.944266
X12986.12	Q9NUP9	55327	LIN7C	Protein lin-7 homolog C	-0.225804	0.0206856	1.55538e-27	2.06506e-26	0.165325	0.032036	2.54e-07	1.6e-06	0.145011	0.0558737	0.00947202	0.0324139
X20133.1	P43357	4102	MAGEA3	Melanoma-associated antigen 3	-0.271087	0.0248337	1.55856e-27	2.06551e-26	0.184623	0.0405381	5.36e-06	2.55e-05	0.0947788	0.0702586	0.177387	0.300342
X18232.42	P78356	8396	PIP4K2B	Phosphatidylinositol 5-phosphate 4-kinase type-2 beta	-0.0995575	0.00912167	1.56367e-27	2.06853e-26	0.0269447	0.0144622	0.0624938	0.106929	0.0128323	0.0248518	0.605625	0.723057
X3364.76	O60911	1515	CTSV	Cathepsin L2	-0.269099	0.0246533	1.56999e-27	2.07312e-26	-0.151283	0.0405011	0.000189219	0.000650406	-0.330166	0.0694799	2.06e-06	3.1e-05
X12426.19	Q9H8S9	55233	MOB1A	MOB kinase activator 1A	0.193822	0.0177699	1.69278e-27	2.23123e-26	-0.245801	0.0286739	1.26e-17	3.37e-16	-0.115335	0.0495211	0.0198903	0.0583892
X22813.5	Q56UQ5	392490	FLJ44635	TPT1-like protein	-0.251489	0.0231261	2.43209e-27	3.19992e-26	-0.180416	0.0366462	8.74e-07	4.92e-06	-0.212031	0.06408	0.000942117	0.00507171
X4423.77	Q07817	598	BCL2L1	Bcl-2-like protein 1	-0.190297	0.0175143	2.73881e-27	3.59696e-26	-0.0606852	0.0248195	0.0145111	0.0305407	-0.111643	0.0429871	0.00942263	0.0322961
X4414.69	P35247	6441	SFTPD	Pulmonary surfactant-associated protein D	0.2727	0.0251084	2.83006e-27	3.71013e-26	-0.0212727	0.0391542	0.586938	0.671616	-0.0517296	0.0669072	0.43946	0.578722
X10364.6	Q15796	4087	SMAD2	Mothers against decapentaplegic homolog 2	-0.0732984	0.00675094	2.89216e-27	3.78473e-26	0.0131882	0.0110895	0.234386	0.322956	0.0854884	0.0190419	7.26e-06	8.87e-05
X11459.81	P55199	8178	ELL	RNA polymerase II elongation factor ELL	-0.208077	0.0192004	3.64911e-27	4.76673e-26	0.117139	0.0297356	8.26e-05	0.000306894	-0.0970652	0.0520482	0.0622408	0.138399
X23581.131	Q9UBU3	51738	GHRL	Obestatin	-0.295128	0.0272422	3.78064e-27	4.92971e-26	-0.232029	0.0442666	1.64e-07	1.07e-06	-0.174121	0.0773318	0.0243816	0.0681696
X24917.95	Q96KC8	64215	DNAJC1	DnaJ homolog subfamily C member 1	0.115586	0.0106718	3.84884e-27	5.00968e-26	0.205078	0.0175602	3.44e-31	3.97e-29	0.00645336	0.0308761	0.834448	0.894324
X11356.19	Q96DF8	8220	ESS2	Protein DGCR14	0.285847	0.0264221	4.49721e-27	5.84316e-26	-0.0152053	0.0437532	0.72821	0.79199	-0.16116	0.0757181	0.0333416	0.0863636
X3480.7	P51452	1845	DUSP3	Dual specificity protein phosphatase 3	0.155693	0.0144052	4.9267e-27	6.38981e-26	-0.313898	0.0228418	2.31e-42	1.05e-39	0.139052	0.0396562	0.000457274	0.00281986
X5717.2	O75339	8483	CILP	Cartilage intermediate layer protein 1	0.13965	0.0129221	4.97888e-27	6.44602e-26	-0.0515327	0.0204889	0.0119226	0.0256733	0.0301265	0.0353407	0.393991	0.537992
X3221.54	Q8N474	6422	SFRP1	Secreted frizzled-related protein 1	-0.284894	0.0263814	5.5136e-27	7.12564e-26	0.0113039	0.0420529	0.788092	0.841746	-0.0449011	0.071525	0.530179	0.66099
X10908.2	Q8IUC8	114805	GALNT13	Polypeptide N-acetylgalactosaminyltransferase 13	-0.281097	0.0260716	6.71377e-27	8.66136e-26	-0.197328	0.041725	2.31e-06	1.18e-05	-0.309184	0.0711258	1.4e-05	0.000154922
X7721.81	Q06787	2332	FMR1	Fragile X mental retardation protein 1	-0.206085	0.0191336	7.4069e-27	9.53868e-26	0.0822544	0.0282138	0.00356509	0.00884779	0.177344	0.0491144	0.000307573	0.00203255
X14332.3	P11233	5898	RALA	Ras-related protein Ral-A	0.104456	0.00970349	7.83705e-27	1.00748e-25	0.0271218	0.0156393	0.0829298	0.135868	-0.0116363	0.0269321	0.665713	0.770141
X14334.3	P35243	5957	RCVRN	Recoverin	-0.243668	0.0226612	9.11191e-27	1.16931e-25	0.0873231	0.0369154	0.0180376	0.0369419	-0.0889367	0.0642086	0.166066	0.287456
X23783.22	Q9BQ89	83541	FAM110A	Protein FAM110A	-0.194303	0.0180741	9.27698e-27	1.1884e-25	0.0796194	0.026821	0.00300378	0.00760492	0.0243289	0.046602	0.601649	0.719984
X9242.11	P35070	685	BTC	Betacellulin	-0.216658	0.0201596	9.53863e-27	1.21977e-25	-0.0480459	0.034691	0.166113	0.24245	-0.149491	0.0608777	0.0140924	0.0444095
X21390.68	P40126	1638	DCT	L-dopachrome tautomerase	-0.271689	0.0252818	9.66647e-27	1.23396e-25	-0.16712	0.0412126	5.07e-05	0.000197278	-0.187569	0.0716234	0.00884497	0.030785
X22089.13	Q9NY30	54766	BTG4	Protein BTG4	-0.253438	0.0236221	1.17539e-26	1.4978e-25	-0.272896	0.0388918	2.52e-12	3.5e-11	-0.56644	0.0673857	5.22e-17	1.27e-14
X22474.28	O43248	3227	HOXC11	Homeobox protein Hox-C11	-0.224545	0.0209357	1.19828e-26	1.5243e-25	0.062022	0.0313455	0.0478992	0.0851761	0.190519	0.0545925	0.000486607	0.0029881
X23519.91	A6NGB7	100130519	TMEM221	Transmembrane protein 221	-0.212728	0.0198433	1.27008e-26	1.61283e-25	0.171587	0.0308952	2.91e-08	2.19e-07	0.125737	0.0535067	0.018808	0.0559083
X4973.18	Q13489	330	BIRC3	Baculoviral IAP repeat-containing protein 3	0.293383	0.0273896	1.41397e-26	1.79242e-25	-0.143163	0.0450087	0.00147627	0.00404835	0.0834458	0.0776143	0.282357	0.422175
X5030.52	Q8IXJ6	22933	SIRT2	NAD-dependent protein deacetylase sirtuin-2	0.291081	0.0271911	1.51144e-26	1.91266e-25	0.00162238	0.0435343	0.970274	0.979818	-0.217481	0.0748237	0.00366708	0.0154773
X12434.25	P53990	9798	IST1	IST1 homolog	0.0694435	0.0064885	1.52028e-26	1.9205e-25	0.0792014	0.0102733	1.46e-14	2.67e-13	0.153663	0.0183472	6.7e-17	1.53e-14
X8759.29	Q9NPC4	53947	A4GALT	Lactosylceramide 4-alpha-galactosyltransferase	-0.25537	0.0238767	1.66177e-26	2.09561e-25	0.0431267	0.0386501	0.264542	0.356884	-0.237818	0.0667352	0.000368515	0.00236453
X15675.3	P17676	1051	CEBPB	CCAAT/enhancer-binding protein beta	-0.206897	0.0193533	1.74468e-26	2.19637e-25	0.0719198	0.0288093	0.0125718	0.0269359	0.141281	0.050787	0.00542124	0.0210077
X17854.33	P41227	8260	NAA10	N-alpha-acetyltransferase 10	-0.0676635	0.00633802	2.02002e-26	2.53861e-25	0.00659684	0.0109636	0.547394	0.636865	0.0588178	0.0200397	0.00334662	0.014434
X21326.28	Q15814	6903	TBCC	Tubulin-specific chaperone C	-0.138415	0.0129655	2.02978e-26	2.54648e-25	-0.0778235	0.0205816	0.000157522	0.000553074	-0.0442747	0.0352873	0.209636	0.339715
X11601.26	Q14562	1659	DHX8	ATP-dependent RNA helicase DHX8	0.272799	0.0255541	2.08517e-26	2.61148e-25	0.013316	0.0407145	0.743635	0.805762	-0.119098	0.0709926	0.0934752	0.187542
X8458.16	P37840	6622	SNCA	Alpha-synuclein	-0.143278	0.0134378	2.33546e-26	2.91992e-25	-0.0157936	0.0205791	0.442837	0.538242	0.0695348	0.0351901	0.0482006	0.114516
X3418.12	Q8IU85	57118	CAMK1D	Calcium/calmodulin-dependent protein kinase type 1D	-0.18971	0.0177988	2.45642e-26	3.0659e-25	0.0308702	0.0272133	0.256679	0.34847	0.0372639	0.0466813	0.424748	0.566174
X12020.39	P07738	669	BPGM	Bisphosphoglycerate mutase	-0.27701	0.0260157	2.75003e-26	3.42637e-25	0.145378	0.0415634	0.000472539	0.00145902	0.322223	0.0740548	1.38e-05	0.000152395
X21793.4	O95684	11116	CEP43	FGFR1 oncogene partner	-0.176397	0.0165663	2.75463e-26	3.42637e-25	0.042377	0.0250677	0.0909819	0.146881	0.0476442	0.0435384	0.273864	0.413492
X15503.20	O00292	7044	LEFTY2	Left-right determination factor 2	0.255651	0.0240182	2.84405e-26	3.53157e-25	0.0318459	0.0398008	0.423665	0.519182	0.0100697	0.069521	0.884839	0.927598
X7069.9	Q96NA8	203062	TSNARE1	t-SNARE domain-containing protein 1	-0.196177	0.0184302	2.86008e-26	3.54543e-25	0.0697428	0.0286976	0.0151162	0.0316434	-0.0458195	0.0495968	0.355606	0.500195
X20425.12	Q03014	3087	HHEX	Hematopoietically-expressed homeobox protein HHEX	-0.216656	0.0203676	3.08237e-26	3.8145e-25	-0.0213693	0.0310043	0.4907	0.58223	0.0466296	0.0547626	0.394531	0.538226
X7192.37	Q8IU57	163702	IFNLR1	Interferon lambda receptor 1	-0.201519	0.0189502	3.18946e-26	3.94034e-25	-0.0825033	0.0315933	0.00903884	0.0201173	-0.0485208	0.0542046	0.370747	0.514444
X3506.49	P01374|Q06643	4049|4050	LTA|LTB	Lymphotoxin alpha2:beta1	-0.214823	0.0202078	3.2924e-26	4.06063e-25	-0.0563973	0.0312725	0.0713717	0.119565	0.10485	0.0540006	0.0522237	0.122084
X5337.64	P42081	942	CD86	T-lymphocyte activation antigen CD86	-0.240831	0.0226603	3.42528e-26	4.21737e-25	-0.102981	0.0377202	0.00634976	0.0146885	-0.0638409	0.064807	0.324617	0.469751
X24892.8	Q9BZQ2	81626	SHCBP1L	Testicular spindle-associated protein SHCBP1L	-0.254478	0.0239549	3.60222e-26	4.42776e-25	-0.214134	0.0364001	4.25e-09	3.76e-08	-0.0901059	0.0623064	0.148179	0.263884
X2891.1	P20273	933	CD22	B-cell receptor CD22	-0.191292	0.0180123	3.68791e-26	4.52276e-25	-0.0254042	0.0274304	0.354414	0.450213	-0.181747	0.047975	0.000153057	0.00114777
X8042.88	Q5DT21	643394	SPINK9	Serine protease inhibitor Kazal-type 9	-0.269072	0.0253353	3.69193e-26	4.52276e-25	-0.219146	0.0414344	1.27e-07	8.46e-07	-0.26714	0.0728151	0.000245797	0.0016902
X12456.5	Q16875	5209	PFKFB3	6-phosphofructo-2-kinase/fructose-2,6-bisphosphatase 3	-0.215001	0.0202632	4.09911e-26	5.01315e-25	-0.11365	0.0305544	0.00020132	0.000686675	0.103127	0.0533251	0.0531666	0.123418
X5099.14	P18627	3902	LAG3	Lymphocyte activation gene 3 protein	-0.259816	0.0244897	4.11698e-26	5.02658e-25	0.00541346	0.0401932	0.892864	0.923788	0.0913071	0.070077	0.192638	0.319127
X2429.27	P07357|P07358|P07360	731|732|733	C8A|C8B|C8G	Complement component C8	-0.221135	0.0208459	4.1642e-26	5.07572e-25	0.0190179	0.0311906	0.542061	0.631668	0.246387	0.054677	6.72e-06	8.29e-05
X24640.63	Q9Y5J3	23462	HEY1	Hairy/enhancer-of-split related with YRPW motif protein 1	0.245948	0.0231871	4.24686e-26	5.16783e-25	-0.0860911	0.0395306	0.0294566	0.0561038	-0.109421	0.0673998	0.104542	0.20387
X18271.43	Q9NWU1	54995	OXSM	3-oxoacyl-[acyl-carrier-protein] synthase, mitochondrial	-0.106307	0.0100339	4.76057e-26	5.78329e-25	-0.0241286	0.0160446	0.132672	0.200923	-0.118326	0.0276432	1.89e-05	0.000199893
X12538.19	P49802	6000	RGS7	Regulator of G-protein signaling 7	0.246332	0.0232518	4.87979e-26	5.91827e-25	0.084374	0.0381292	0.0269457	0.0520699	0.193509	0.0661833	0.00347006	0.0148522
X5676.54	P42127	434	ASIP	Agouti-signaling protein	0.250604	0.0236772	5.43048e-26	6.56714e-25	0.11881	0.0377403	0.00165133	0.00447289	0.198926	0.0653211	0.00233384	0.0106654
X23382.30	Q9NNX9	51481	VCX3A	Variable charge X-linked protein 3	-0.194733	0.0183995	5.43283e-26	6.56714e-25	0.0490872	0.0275854	0.0752134	0.12511	0.0155632	0.0475529	0.743465	0.829584
X14029.42	P61201	9318	COPS2	COP9 signalosome complex subunit 2	0.201995	0.019089	5.51496e-26	6.65539e-25	-0.114382	0.0299424	0.000134738	0.000480011	0.0429415	0.0523226	0.411845	0.554682
X4707.50	Q04917	7533	YWHAH	14-3-3 protein eta	0.104372	0.00987138	5.96869e-26	7.19103e-25	-0.0687777	0.0152904	6.98e-06	3.24e-05	-0.0757268	0.0267537	0.00466169	0.0186084
X9874.28	P42772	1030	CDKN2B	Cyclin-dependent kinase 4 inhibitor B	-0.242592	0.0229405	6.02538e-26	7.23596e-25	-0.158916	0.0361682	1.13e-05	5.05e-05	-0.120522	0.0622496	0.0529009	0.123256
X21110.5	Q9H832	65264	UBE2Z	Ubiquitin-conjugating enzyme E2 Z	0.207578	0.0196331	6.02583e-26	7.23596e-25	-0.271017	0.028318	1.5e-21	6.53e-20	-0.154269	0.0489663	0.00163744	0.00793065
X13439.6	P0C7M6	401067	IQCF3	IQ domain-containing protein F3	0.215753	0.0204228	6.61954e-26	7.93583e-25	-0.0427744	0.0350703	0.222634	0.309631	0.0313634	0.061448	0.609786	0.726144
X25083.26	O60610	1729	DIAPH1	Protein diaphanous homolog 1	-0.110837	0.0104928	6.64487e-26	7.95311e-25	0.0993724	0.0174968	1.41e-08	1.13e-07	0.0770806	0.030938	0.0127473	0.0410584
X10546.2	Q8WU66	54084	TSPEAR	Thrombospondin-type laminin G domain and EAR repeat-containing protein	-0.245428	0.0232405	7.01613e-26	8.3837e-25	0.0373687	0.0364793	0.305697	0.401337	-0.0230787	0.0643327	0.719802	0.810612
X9849.13	P27695	328	APEX1	DNA-(apurinic or apyrimidinic site) lyase	0.244625	0.0231795	7.36174e-26	8.78228e-25	-0.0423097	0.0362882	0.243686	0.333751	-0.00871933	0.0618813	0.88795	0.929657
X17455.42	P15328	2348	FOLR1	Folate receptor alpha	0.254336	0.0241006	7.49475e-26	8.92634e-25	-0.0982277	0.0388332	0.0114482	0.0248056	0.196166	0.0675849	0.00371479	0.0155974
X17747.45	Q13077	7185	TRAF1	TNF receptor-associated factor 1	-0.206136	0.0195539	8.36597e-26	9.94773e-25	-0.0291538	0.0301229	0.333168	0.430099	-0.0655401	0.0522053	0.209369	0.339715
X18348.89	Q14103	3184	HNRNPD	Heterogeneous nuclear ribonucleoprotein D0	0.234138	0.0222109	8.40937e-26	9.98305e-25	0.061351	0.0342151	0.0730067	0.12194	0.313693	0.0593474	1.29e-07	2.84e-06
X17200.50	P43626	3802	KIR2DL1	Killer cell immunoglobulin-like receptor 2DL1	-0.194463	0.0184549	8.82919e-26	1.04644e-24	-0.0301442	0.0281974	0.285092	0.379099	0.0330315	0.049414	0.503861	0.636596
X9959.60	Q9UK28	25789	TMEM59L	Transmembrane protein 59-like	-0.256418	0.0243561	9.85077e-26	1.16562e-24	-0.409249	0.0374476	1.52e-27	1.18e-25	-0.318812	0.0649517	9.41e-07	1.6e-05
X16882.27	Q9NRX4	29085	PHPT1	14 kDa phosphohistidine phosphatase	-0.226119	0.0214926	1.05638e-25	1.24797e-24	-0.120343	0.0323982	0.000205412	0.000699976	0.185794	0.0561406	0.000940117	0.00506468
X7753.21	Q9BUP3	10553	HTATIP2	Oxidoreductase HTATIP2	-0.256545	0.0243935	1.10161e-25	1.2993e-24	-0.211308	0.0393768	8.34e-08	5.72e-07	-0.251819	0.0682977	0.000228815	0.00159296
X18322.15	Q6NYC1	23210	JMJD6	Bifunctional arginine demethylase and lysyl-hydroxylase JMJD6	0.149946	0.014263	1.13217e-25	1.33318e-24	-0.0261535	0.0225061	0.245255	0.335334	0.0277988	0.0393566	0.480008	0.616842
X22563.4	Q96J84	55243	KIRREL1	Kin of IRRE-like protein 1	-0.217214	0.0206686	1.1793e-25	1.38644e-24	-0.0312383	0.0322743	0.333132	0.430099	-0.0037488	0.0559459	0.946578	0.966943
X11590.5	Q86U06	55147	RBM23	Probable RNA-binding protein 23	0.276299	0.0262844	1.18699e-25	1.39324e-24	0.0619591	0.0412195	0.132855	0.201159	-0.00137274	0.0702881	0.984419	0.990089
X14245.195	Q9UNH6	51375	SNX7	Sorting nexin-7	-0.214713	0.0204547	1.3425e-25	1.57322e-24	0.0423649	0.0314364	0.177824	0.256463	0.0536993	0.0550659	0.329508	0.474661
X10008.43	P43080	2978	GUCA1A	Guanylyl cyclase-activating protein 1	-0.275883	0.0262801	1.34492e-25	1.57353e-24	-0.169765	0.0404572	2.75e-05	0.000113742	-0.310822	0.0689503	6.67e-06	8.24e-05
X3447.64	P10145	3576	CXCL8	Interleukin-8	0.25248	0.0240599	1.39777e-25	1.63275e-24	0.0810596	0.0399012	0.042247	0.0763547	0.249913	0.0684294	0.000262229	0.00178801
X21763.46	Q13107	7375	USP4	Ubiquitin carboxyl-terminal hydrolase 4	-0.0935723	0.00892241	1.46745e-25	1.7114e-24	0.0365645	0.0146342	0.0124947	0.0267865	0.0782426	0.0256227	0.00227012	0.0104069
X6248.68	P25445	355	FAS	Tumor necrosis factor receptor superfamily member 6	-0.217738	0.0207791	1.61956e-25	1.88578e-24	0.035917	0.0337228	0.286887	0.380688	0.172895	0.0582259	0.00299523	0.0131519
X22387.26	O75364	5309	PITX3	Pituitary homeobox 3	0.265847	0.025367	1.63135e-25	1.89648e-24	0.109329	0.0424412	0.010019	0.022083	0.0195961	0.0740636	0.791339	0.862837
X23649.6	O95198	11275	KLHL2	Kelch-like protein 2	0.227895	0.0217539	1.67154e-25	1.9401e-24	-0.00317605	0.035247	0.928204	0.948637	-0.0152361	0.0605649	0.801384	0.870665
X5813.58	P01588	2056	EPO	Erythropoietin	-0.259962	0.0248254	1.75281e-25	2.0312e-24	-0.112607	0.040631	0.00559764	0.0131362	0.0285773	0.0703273	0.684501	0.783746
X10814.7	P06126	909	CD1A	T-cell surface glycoprotein CD1a	-0.218381	0.0208629	1.83422e-25	2.12216e-24	0.152851	0.0319689	1.78e-06	9.43e-06	0.107052	0.056058	0.0562234	0.128347
X13131.5	P19367	3098	HK1	Hexokinase-1	-0.160136	0.0153007	1.85624e-25	2.14424e-24	0.0241913	0.0223234	0.27855	0.372368	0.0437118	0.039051	0.263033	0.401518
X22984.10	Q14240	1974	EIF4A2	Eukaryotic initiation factor 4A-II	-0.107759	0.0103011	1.93605e-25	2.23289e-24	0.0603716	0.0161063	0.000179617	0.000621078	0.0733443	0.0279143	0.00862234	0.0302591
X18191.23	P43487	5902	RANBP1	Ran-specific GTPase-activating protein	-0.132826	0.0127118	2.18827e-25	2.51979e-24	-0.0668179	0.0204984	0.00112139	0.00317305	0.0153333	0.0354418	0.665297	0.770104
X19262.219	P49748	37	ACADVL	Very long-chain specific acyl-CoA dehydrogenase, mitochondrial	-0.0964154	0.00922791	2.20483e-25	2.53486e-24	0.0681628	0.0148159	4.29e-06	2.09e-05	-0.00190557	0.02542	0.940246	0.963246
X4540.11	P45973	23468	CBX5	Chromobox protein homolog 5	-0.183201	0.0175404	2.31335e-25	2.65544e-24	0.0403697	0.026506	0.1278	0.195152	0.114494	0.0461128	0.0130573	0.041835
X3052.8	P48023	356	FASLG	Tumor necrosis factor ligand superfamily member 6, soluble form	-0.273039	0.0261603	2.52852e-25	2.89786e-24	-0.112184	0.0414056	0.00675961	0.0155184	-0.0794636	0.0722545	0.271474	0.411012
X7249.307	Q9HD36	10017	BCL2L10	Bcl-2-like protein 10	-0.222244	0.0212993	2.5765e-25	2.94821e-24	-0.0325214	0.0332438	0.32798	0.424778	-0.0400719	0.0571727	0.483396	0.619093
X6969.14	Q8TCV5	149708	WFDC5	WAP four-disulfide core domain protein 5	-0.228649	0.0219396	2.93244e-25	3.35025e-24	-0.0217365	0.0335966	0.517665	0.608492	0.094833	0.0577242	0.100461	0.198283
X19742.3	Q99719	5413	SEPTIN5	Septin-5	-0.186586	0.0179194	3.26808e-25	3.72786e-24	-0.217222	0.0273175	2.17e-15	4.45e-14	0.126409	0.0476242	0.00796736	0.0284816
X4594.22	P18509	116	ADCYAP1	Pituitary adenylate cyclase-activating polypeptide 38	0.277778	0.0266829	3.34011e-25	3.80407e-24	-0.0722738	0.0434472	0.0962674	0.153914	-0.129984	0.0758409	0.0865976	0.178204
X20116.30	O95747	9943	OXSR1	Serine/threonine-protein kinase OSR1	-0.119052	0.0114481	3.66479e-25	4.16734e-24	-0.0621926	0.0186048	0.000834144	0.00243495	0.00415169	0.03244	0.898168	0.936857
X16594.44	Q9NVQ4	55179	FAIM	Fas apoptotic inhibitory molecule 1	-0.255113	0.0245286	3.69102e-25	4.19063e-24	-0.417965	0.0416585	1.68e-23	9.14e-22	-0.271369	0.0717332	0.000156427	0.00116943
X23657.102	Q8WVV9	92906	HNRNPLL	Heterogeneous nuclear ribonucleoprotein L-like	0.286525	0.0275793	4.16598e-25	4.72252e-24	-0.161362	0.0435048	0.000209919	0.000712668	0.0024796	0.0750469	0.973643	0.983629
X6927.7	P52848	3340	NDST1	Bifunctional heparan sulfate N-deacetylase/N-sulfotransferase 1	-0.247703	0.02385	4.23086e-25	4.78863e-24	-0.0275642	0.0387904	0.477363	0.569849	-0.105875	0.0679075	0.119022	0.224464
X17462.19	P10914	3659	IRF1	Interferon regulatory factor 1	0.211365	0.0203648	4.59327e-25	5.19076e-24	0.0103154	0.0336855	0.759442	0.818872	0.0806386	0.0582183	0.166069	0.287456
X6354.13	Q6MZM0	341208	HEPHL1	Hephaestin-like protein 1	-0.198489	0.0191271	4.66277e-25	5.26113e-24	0.105217	0.030075	0.00047124	0.00145669	-0.220462	0.0523423	2.57e-05	0.000260336
X14042.11	Q8N474	6422	SFRP1	Secreted frizzled-related protein 1	-0.244724	0.0235853	4.74267e-25	5.34302e-24	-0.0382178	0.0363876	0.293623	0.388072	-0.0314098	0.062172	0.613431	0.729293
X8660.33	Q9NRN5	56944	OLFML3	Olfactomedin-like protein 3	0.26657	0.0257069	5.06859e-25	5.70138e-24	-0.203448	0.0403518	4.74e-07	2.81e-06	-0.0755058	0.0700613	0.281204	0.420845
X9723.105	Q9H8L6	79812	MMRN2	Multimerin-2	-0.186122	0.0179539	5.20519e-25	5.84602e-24	0.0631548	0.0286065	0.0273019	0.0526463	-0.081111	0.0491672	0.0990557	0.196307
X9773.15	Q8NC42	284996	RNF149	E3 ubiquitin-protein ligase RNF149	-0.225016	0.0217289	5.84149e-25	6.55056e-24	0.0415434	0.0329752	0.207776	0.292145	0.0874414	0.0575452	0.128681	0.238183
X23625.44	Q96AT1	57456	KIAA1143	Uncharacterized protein KIAA1143	0.224788	0.0217094	5.91742e-25	6.62551e-24	-0.176651	0.0364788	1.31e-06	7.16e-06	-0.0415268	0.0621335	0.503936	0.636596
X4908.6	P17813	2022	ENG	Endoglin	-0.246366	0.0237946	5.9902e-25	6.69671e-24	-0.170003	0.0352329	1.43e-06	7.76e-06	-0.056627	0.061559	0.35767	0.501743
X4464.10	Q9BZZ2	6614	SIGLEC1	Sialoadhesin	-0.256376	0.0247989	7.01947e-25	7.83536e-24	-0.052754	0.0414184	0.202825	0.286177	0.0911786	0.0702239	0.194199	0.321198
X2654.19	P19438	7132	TNFRSF1A	Tumor necrosis factor receptor superfamily member 1A	-0.220944	0.0213749	7.05745e-25	7.86571e-24	0.0279299	0.0342044	0.414212	0.50974	0.277281	0.0593913	3.09e-06	4.3e-05
X2987.37	P16403	3006	H1-2	Histone H1.2	0.303159	0.0293274	7.3119e-25	8.13686e-24	0.22631	0.0452946	6.02e-07	3.49e-06	-0.00742409	0.0764284	0.92262	0.951738
X9264.11	P43234	1519	CTSO	Cathepsin O	-0.256454	0.0248374	7.95103e-25	8.83461e-24	-0.0209996	0.0384888	0.585358	0.670229	0.0999011	0.066649	0.133947	0.245496
X21535.5	Q9BTE6	100885850	AARSD1	Alanyl-tRNA editing protein Aarsd1	-0.201006	0.0194705	8.04316e-25	8.92338e-24	-0.0354687	0.0313743	0.258308	0.350224	-0.0435625	0.0546158	0.425122	0.566373
X15447.45	Q00796	6652	SORD	Sorbitol dehydrogenase	-0.224122	0.021727	8.74079e-25	9.68262e-24	0.127393	0.0349473	0.000269268	0.000885691	0.354271	0.061413	8.36e-09	2.69e-07
X21767.129	Q96FL9	79623	GALNT14	Polypeptide N-acetylgalactosaminyltransferase 14	-0.260809	0.0252836	8.76523e-25	9.69495e-24	-0.0306377	0.0413133	0.458361	0.552596	-0.0602565	0.071884	0.401925	0.544786
X7266.4	Q86WD7	327657	SERPINA9	Serpin A9	-0.246271	0.0238911	9.49358e-25	1.04846e-23	-0.277471	0.0380407	3.39e-13	5.26e-12	0.0316938	0.0650382	0.626055	0.737466
X6454.38	P52565	396	ARHGDIA	Rho GDP-dissociation inhibitor 1	0.219954	0.021346	9.90972e-25	1.09277e-23	0.00294123	0.0361578	0.935171	0.954285	-0.149471	0.0623592	0.0165628	0.0505553
X21697.57	Q8IZF7	222611	ADGRF2	Adhesion G-protein coupled receptor F2	0.288986	0.0280492	1.02688e-24	1.13066e-23	-0.0175649	0.0447094	0.694431	0.764398	-0.0142965	0.0774242	0.853508	0.905959
X12625.138	Q8IXQ5	55975	KLHL7	Kelch-like protein 7	0.234932	0.0228125	1.04778e-24	1.15193e-23	-0.0874456	0.0378956	0.021058	0.0420411	0.0675518	0.0654474	0.30204	0.444942
X13669.6	P22607	2261	FGFR3	Fibroblast growth factor receptor 3:Extracellular domain	-0.252201	0.0244923	1.05965e-24	1.16322e-23	-0.197936	0.0377426	1.62e-07	1.06e-06	0.0622216	0.0647359	0.336509	0.481886
X17393.13	P16219	35	ACADS	Short-chain specific acyl-CoA dehydrogenase, mitochondrial	-0.208153	0.0202227	1.10781e-24	1.21426e-23	0.0116486	0.0307156	0.704523	0.772569	0.0122496	0.0540955	0.820863	0.884314
X16763.11	O14960	3950	LECT2	Leukocyte cell-derived chemotaxin-2	-0.260757	0.0253503	1.18436e-24	1.29622e-23	-0.246803	0.0426862	7.75e-09	6.48e-08	0.0244815	0.0756243	0.746157	0.831611
X22579.93	P58400	9378	NRXN1	Neurexin-1-beta	0.233369	0.0226879	1.20722e-24	1.31925e-23	0.00930362	0.0351345	0.791172	0.843601	-0.229604	0.0602603	0.000140203	0.00107122
X13097.11	Q92843	599	BCL2L2	Bcl-2-like protein 2	-0.260077	0.0253086	1.32349e-24	1.44415e-23	-0.103884	0.0408982	0.0111083	0.0241697	-0.368436	0.0718781	3.05e-07	6.05e-06
X17814.8	O95861	10380	BPNT1	3'(2'),5'-bisphosphate nucleotidase 1	-0.134618	0.0131033	1.34264e-24	1.46286e-23	-0.0315225	0.0179277	0.078744	0.129945	0.10061	0.0308821	0.00112834	0.00588305
X12599.10	Q86UX7	83706	FERMT3	Fermitin family homolog 3	-0.149428	0.0145456	1.34498e-24	1.46322e-23	-0.0959287	0.022004	1.32e-05	5.81e-05	-0.169485	0.0381374	8.98e-06	0.000105057
X21477.105	Q7L5Y9	10296	MAEA	Macrophage erythroblast attacher	0.278893	0.0271604	1.4406e-24	1.56491e-23	0.335439	0.0442579	4.01e-14	7.03e-13	0.105911	0.0767485	0.167644	0.289495
X9089.77	Q8WXH2	57338	JPH3	Junctophilin-3	0.276773	0.0269573	1.45546e-24	1.5787e-23	0.0356762	0.0439744	0.417229	0.512934	-0.127428	0.0754876	0.0914505	0.184854
X14028.22	O00443	5286	PIK3C2A	Phosphatidylinositol 4-phosphate 3-kinase C2 domain-containing subunit alpha	-0.221549	0.0215908	1.52977e-24	1.65683e-23	0.00305453	0.0338898	0.928186	0.948637	-0.0778272	0.05922	0.188826	0.314954
X13940.19	Q16666	3428	IFI16	Gamma-interferon-inducible protein 16:Isoform 2, Hematopoietic expression, interferon-inducible nature, and nuclear localization 1	0.291237	0.0283767	1.5392e-24	1.66458e-23	-0.0172023	0.0440972	0.696477	0.766051	-0.00504853	0.0765546	0.947422	0.967465
X21817.5	P24844	10398	MYL9	Myosin, light chain 9, regulatory	-0.138935	0.0135427	1.54969e-24	1.67344e-23	0.0756515	0.0207647	0.000271351	0.000892142	-0.110923	0.0357956	0.00195152	0.00915947
X21360.27	Q5M775	92521	SPECC1	Sperm antigen with calponin homology and coiled-coil domains 1	0.254971	0.0248658	1.66411e-24	1.79433e-23	0.0772431	0.0401562	0.0544565	0.0950739	-0.0524808	0.0702262	0.454905	0.592002
X6291.55	Q9BQT9	9746	CLSTN3	Calsyntenin-3	0.248129	0.0242215	1.8315e-24	1.9719e-23	-0.0124972	0.0393238	0.750646	0.81191	0.180858	0.0689147	0.00870202	0.0304207
X9114.84	Q5DID0	89766	UMODL1	Uromodulin-like 1	0.238105	0.0232778	2.15718e-24	2.31913e-23	0.00470798	0.0392637	0.904561	0.93269	-0.0121241	0.0673344	0.857113	0.907934
X19361.78	O15232	4148	MATN3	Matrilin-3	-0.238682	0.0233443	2.21777e-24	2.38075e-23	0.0507116	0.0369218	0.16965	0.246577	0.121978	0.065942	0.0643914	0.141926
X11382.5	P53004	644	BLVRA	Biliverdin reductase A	-0.108621	0.0106369	2.51009e-24	2.6906e-23	-0.0300046	0.0174744	0.0860186	0.140141	0.0940047	0.0304895	0.00205667	0.00956671
X11380.84	Q9BX46	221662	RBM24	RNA-binding protein 24	-0.177315	0.0173754	2.7283e-24	2.9202e-23	0.0530671	0.0265363	0.0455667	0.0813659	-0.0224004	0.0459275	0.625756	0.737466
X7756.37	Q9NZS2	51348	KLRF1	Killer cell lectin-like receptor subfamily F member 1	0.262307	0.0257116	2.82128e-24	3.01529e-23	-0.0164913	0.0428921	0.700634	0.769695	-0.0939779	0.0754844	0.21318	0.344233
X11143.32	Q96PB7	118427	OLFM3	Noelin-3:Isoform 2, N-term	0.276836	0.0271594	3.10084e-24	3.30923e-23	0.0873584	0.0425948	0.0403184	0.0734518	0.252183	0.0737673	0.000633463	0.00366745
X10012.5	O95238	25803	SPDEF	SAM pointed domain-containing Ets transcription factor	-0.180553	0.017719	3.17408e-24	3.38244e-23	-0.0477572	0.0272487	0.0797136	0.131159	-0.0204856	0.0465892	0.660165	0.764953
X17474.106	O95619	8089	YEATS4	YEATS domain-containing protein 4	0.27138	0.0266472	3.38376e-24	3.60062e-23	-0.0306231	0.0434974	0.481447	0.57341	-0.0192171	0.076647	0.802037	0.871244
X2640.3	Q04912	4486	MST1R	Macrophage-stimulating protein receptor	-0.181927	0.0178724	3.51842e-24	3.7355e-23	-0.000574203	0.0272619	0.983196	0.989031	0.00830224	0.0473545	0.860833	0.910419
X17776.15	Q9BY49	55825	PECR	Peroxisomal trans-2-enoyl-CoA reductase	0.247312	0.024294	3.52076e-24	3.7355e-23	-0.0149796	0.0416961	0.719416	0.785141	-0.176119	0.0712484	0.0134668	0.0428643
X8624.16	Q6UXZ4	137970	UNC5D	Netrin receptor UNC5D	0.219967	0.0216218	3.77651e-24	4.00101e-23	-0.115575	0.0343118	0.000760865	0.00224169	-0.0682789	0.0599138	0.254489	0.392836
X12689.56	O15143	10095	ARPC1B	Actin-related protein 2/3 complex subunit 1B	0.189265	0.0186113	3.86015e-24	4.08369e-23	-0.0769262	0.0291881	0.00842121	0.0189276	-0.0787522	0.0500714	0.115815	0.220066
X5715.4	Q9BUJ0	25864	ABHD14A	Protein ABHD14A	0.214732	0.0211228	4.01747e-24	4.24397e-23	-0.110516	0.0337798	0.00107504	0.00305974	0.00977109	0.0582419	0.866772	0.915372
X15386.7	P15090	2167	FABP4	Fatty acid-binding protein, adipocyte	-0.218606	0.0215049	4.02513e-24	4.2459e-23	-0.206574	0.0366116	1.75e-08	1.38e-07	-0.04668	0.0660843	0.479984	0.616842
X10080.9	Q14232	1967	EIF2B1	Translation initiation factor eIF-2B subunit alpha	-0.116062	0.0114218	4.17777e-24	4.40055e-23	-0.070965	0.0189494	0.00018202	0.000628982	-0.0438866	0.0328268	0.181298	0.305192
X6064.4	Q9BS26	23071	ERP44	Endoplasmic reticulum resident protein 44	0.223149	0.0219612	4.2022e-24	4.41989e-23	-0.202665	0.0363649	2.61e-08	1.98e-07	-0.144091	0.0631902	0.0226239	0.064379
X19574.5	P08514|P05106	3674|3690	ITGA2B|ITGB3	Integrin alpha-IIb: beta-3 complex	0.128656	0.0126626	4.23528e-24	4.44827e-23	0.13692	0.0207162	4.18e-11	4.83e-10	0.162442	0.0372892	1.34e-05	0.000149844
X21369.15	O00442	8634	RTCA	RNA 3'-terminal phosphate cyclase	-0.120651	0.0118779	4.35447e-24	4.56687e-23	0.0434878	0.0176957	0.0140166	0.0296565	0.192157	0.0309465	5.65e-10	2.68e-08
X13644.30	O14964	9146	HGS	Hepatocyte growth factor-regulated tyrosine kinase substrate	-0.0850681	0.00837671	4.44755e-24	4.65779e-23	-0.34722	0.0146905	2.1e-118	1.53e-114	0.0174324	0.0243133	0.473407	0.609658
X19213.1	O60575	27290	SPINK4	Serine protease inhibitor Kazal-type 4	-0.228368	0.0224899	4.53917e-24	4.74691e-23	0.00941579	0.035053	0.788234	0.841746	0.175306	0.0600202	0.00350395	0.0149708
X2575.5	P41159	3952	LEP	Leptin	-0.243456	0.0239785	4.54878e-24	4.75016e-23	-0.323243	0.0407594	2.56e-15	5.19e-14	0.0939566	0.0782584	0.229953	0.365169
X14273.19	P48147	5550	PREP	Prolyl endopeptidase	-0.172947	0.0170424	4.81245e-24	5.0183e-23	-0.175727	0.0294524	2.56e-09	2.34e-08	-0.0975097	0.0511193	0.0565023	0.128863
X5637.81	Q9Y2I2	22854	NTNG1	Netrin-G1	-0.216908	0.0213835	5.08403e-24	5.29393e-23	-0.15718	0.0356648	1.07e-05	4.77e-05	-0.0132053	0.0616958	0.830523	0.890903
X12438.127	P29372	4350	MPG	DNA-3-methyladenine glycosylase	0.245572	0.0242114	5.11843e-24	5.32214e-23	-0.194833	0.0388693	5.52e-07	3.24e-06	-0.140813	0.0664466	0.0341138	0.0879885
X10565.19	O94933	22865	SLITRK3	SLIT and NTRK-like protein 3	0.253996	0.0250452	5.12768e-24	5.32417e-23	0.131829	0.0410412	0.00132425	0.00367573	0.244043	0.0712656	0.000620009	0.00360962
X19263.147	P06730	1977	EIF4E	Eukaryotic translation initiation factor 4E	-0.129724	0.0128025	5.60202e-24	5.80841e-23	0.103296	0.0203129	3.78e-07	2.29e-06	0.139884	0.0354606	8.07e-05	0.000681081
X12675.14	P14868	1615	DARS1	Aspartate--tRNA ligase, cytoplasmic	-0.120662	0.0119113	5.76693e-24	5.9709e-23	0.0960679	0.0176486	5.43e-08	3.85e-07	0.254195	0.0314733	7.9e-16	1.41e-13
X7752.31	Q8WXI8	338339	CLEC4D	C-type lectin domain family 4 member D	-0.181133	0.0178833	5.87473e-24	6.07389e-23	0.0589021	0.0278369	0.0343872	0.0640552	0.00542562	0.0485129	0.910955	0.944382
X9957.9	Q9Y508	55905	RNF114	E3 ubiquitin-protein ligase RNF114	0.28137	0.027777	5.90576e-24	6.09732e-23	-0.182275	0.0443888	4.07e-05	0.000161379	0.033481	0.0760902	0.659941	0.764876
X8766.29	A6NI73	353514	LILRA5	Leukocyte immunoglobulin-like receptor subfamily A member 5	-0.251526	0.0248374	5.99493e-24	6.18063e-23	-0.0528149	0.038108	0.16582	0.242168	0.098117	0.0661968	0.138337	0.251393
X8006.12	Q9NXW2	54788	DNAJB12	DnaJ homolog subfamily B member 12	-0.256496	0.0253404	6.30388e-24	6.48997e-23	0.00955465	0.0400606	0.811497	0.860683	0.0645632	0.0696523	0.353996	0.498507
X4717.55	P08700	3562	IL3	Interleukin-3	0.243709	0.0240876	6.58063e-24	6.76533e-23	-0.0484365	0.0390862	0.215311	0.30094	0.0397991	0.0681792	0.559414	0.68597
X24697.48	Q13151	10949	HNRNPA0	Heterogeneous nuclear ribonucleoprotein A0	0.197132	0.0194863	6.59158e-24	6.76705e-23	-0.000723074	0.0307262	0.981226	0.98773	0.231662	0.0534049	1.46e-05	0.000159411
X12424.107	Q9P016	29087	THYN1	Thymocyte nuclear protein 1	0.288446	0.0285092	6.71172e-24	6.88069e-23	-0.0450504	0.0465866	0.333572	0.430261	-0.0417524	0.0795512	0.599707	0.718766
X11150.3	P12109	1291	COL6A1	Collagen alpha-1(VI) chain	-0.268676	0.026565	6.81859e-24	6.98044e-23	-0.07099	0.0427265	0.096664	0.154446	-0.1257	0.0745812	0.0919585	0.185418
X4328.2	Q9BWV1	91653	BOC	Brother of CDO	-0.246888	0.0244381	7.60004e-24	7.76953e-23	0.208182	0.0392719	1.19e-07	7.99e-07	0.0666985	0.0683102	0.328901	0.473974
X6421.52	P05015	3449	IFNA16	Interferon alpha-16	0.250837	0.0248592	8.70162e-24	8.88321e-23	-0.0865123	0.040972	0.0347704	0.064703	-0.00429867	0.0712428	0.951888	0.970122
X15693.9	P06401	5241	PGR	Progesterone receptor	0.176398	0.0174877	8.87355e-24	9.04606e-23	-0.0194785	0.0278819	0.484823	0.576395	0.00933549	0.0477827	0.845106	0.900714
X20067.26	Q14520	3026	HABP2	Factor seven-activating protease	0.243586	0.0241573	9.28431e-24	9.45159e-23	-0.117894	0.0393743	0.00276275	0.00705101	-0.0269498	0.0687756	0.695182	0.791615
X15440.57	P16519	5126	PCSK2	Neuroendocrine convertase 2	-0.239763	0.0237909	9.86062e-24	1.00243e-22	0.0562195	0.0381208	0.140326	0.210677	-0.0526265	0.0659849	0.42516	0.566373
X6362.6	Q9H1Z8	84417	ECRG4	Augurin	-0.193164	0.0191723	1.01168e-23	1.02704e-22	0.0425733	0.0295459	0.149658	0.222307	0.0257853	0.0517912	0.618594	0.73235
X7983.1	Q9Y5F6	56097	PCDHGC5	Protocadherin gamma-C5	0.225358	0.0223683	1.01756e-23	1.03157e-22	-0.156092	0.0366118	2.04e-05	8.65e-05	-0.124662	0.0646206	0.0537589	0.124199
X17337.1	P25490	7528	YY1	Transcriptional repressor protein YY1	0.270941	0.0268957	1.03874e-23	1.05158e-22	-0.370891	0.0414902	5.14e-19	1.68e-17	-0.0972391	0.0715659	0.174281	0.296668
X19333.4	P61978	3190	HNRNPK	Heterogeneous nuclear ribonucleoprotein K	-0.133413	0.0132486	1.05107e-23	1.06259e-22	-0.186381	0.021448	4.57e-18	1.31e-16	-0.225654	0.0367917	9.12e-10	3.96e-08
X18280.29	Q96FN9	112487	DTD2	Putative D-tyrosyl-tRNA(Tyr) deacylase 2	-0.093873	0.00932341	1.06621e-23	1.0764e-22	-0.0559092	0.0149773	0.000190936	0.000655241	0.0203247	0.0260714	0.435668	0.575456
X9350.3	Q6MZW2	23105	FSTL4	Follistatin-related protein 4	0.229665	0.022812	1.08901e-23	1.09789e-22	-0.08574	0.0379303	0.0238278	0.0468143	-0.0236665	0.0659111	0.719557	0.810516
X23016.24	Q92804	8148	TAF15	TATA-binding protein-associated factor 2N	0.152641	0.0151673	1.12219e-23	1.12979e-22	-0.110909	0.0248104	7.95e-06	3.65e-05	-0.0302526	0.0436798	0.488587	0.623151
X2635.61	Q6UX15	143903	LAYN	Layilin	-0.20526	0.0203986	1.1413e-23	1.14744e-22	-0.00168799	0.0310542	0.956653	0.970095	-0.0795988	0.0537142	0.138419	0.251479
X24499.36	Q5TDP6	51557	LGSN	Lengsin	0.254069	0.025256	1.18332e-23	1.18805e-22	-0.0308558	0.0410112	0.451856	0.546561	0.228673	0.0714098	0.00137042	0.00689849
X21849.2	Q9H347	50613	UBQLN3	Ubiquilin-3	-0.0913248	0.00908514	1.25752e-23	1.2608e-22	-0.0231334	0.0142505	0.104568	0.16455	0.035217	0.0249202	0.157648	0.276092
X3392.68	Q9Y243	10000	AKT3	Protein kinase B gamma	-0.0978364	0.00973381	1.26898e-23	1.27055e-22	0.057251	0.0158473	0.000305431	0.000992992	0.0668533	0.0275064	0.0151067	0.0467792
X6485.59	P15814	3543	IGLL1	Immunoglobulin lambda-like polypeptide 1	-0.255261	0.0254037	1.31004e-23	1.30986e-22	-0.223238	0.0429282	2.05e-07	1.32e-06	0.0663508	0.0756227	0.380307	0.523325
X3387.1	O75914	5063	PAK3	Serine/threonine-protein kinase PAK 3	-0.200708	0.0199743	1.31582e-23	1.31384e-22	-0.0448702	0.0307354	0.144372	0.215906	0.0978387	0.052809	0.0639734	0.141304
X14618.26	Q96AW1	81552	VOPP1	Vesicular, overexpressed in cancer, prosurvival protein 1	-0.251486	0.0250334	1.34302e-23	1.33916e-22	0.0140517	0.0399391	0.724979	0.789419	-0.211588	0.0716799	0.00317037	0.0137561
X18179.56	P52788	6611	SMS	Spermine synthase	-0.248785	0.0247758	1.42626e-23	1.42022e-22	-0.480871	0.0413019	5.44e-31	6.2e-29	-0.600307	0.0715806	6.18e-17	1.45e-14
X12668.7	O75351	9525	VPS4B	Vacuolar protein sorting-associated protein 4B	-0.119321	0.0118894	1.4856e-23	1.4773e-22	0.118214	0.0180636	6.45e-11	7.23e-10	-0.00128244	0.0314867	0.967513	0.980425
X21895.36	K9M1U5	101180976	None	Interferon lambda-4	0.278485	0.0277462	1.49306e-23	1.48269e-22	-0.0967496	0.044231	0.028754	0.0549811	-0.0472954	0.0754554	0.530815	0.661499
X13515.8	Q96P16	55197	RPRD1A	Regulation of nuclear pre-mRNA domain-containing protein 1A	0.247259	0.0246432	1.54006e-23	1.52728e-22	0.0231355	0.0409083	0.571725	0.658238	-0.0256713	0.0707434	0.716708	0.808557
X5033.27	P09493	7168	TPM1	Tropomyosin alpha-1 chain	0.269485	0.0268814	1.68344e-23	1.6672e-22	-0.0433614	0.0441062	0.325592	0.422285	0.0361766	0.0781138	0.64329	0.751312
X3521.16	P01215|P01222	1081|7252	CGA|TSHB	Thyroid Stimulating Hormone	-0.273995	0.0273436	1.73899e-23	1.71988e-22	-0.419494	0.0450942	1.86e-20	7.08e-19	0.091192	0.0776111	0.240045	0.376763
X24323.43	Q5VW32	148362	BROX	BRO1 domain-containing protein BROX	0.271503	0.0270939	1.7458e-23	1.72427e-22	-0.0883398	0.0439775	0.0446083	0.0798981	-0.0410926	0.0765216	0.591282	0.71099
X19615.213	Q9H0P0	51251	NT5C3A	Cytosolic 5'-nucleotidase 3A	-0.173522	0.017336	1.95553e-23	1.92881e-22	-0.218954	0.0286635	2.54e-14	4.52e-13	-0.393251	0.0501156	5e-15	8.1e-13
X12350.86	P15036	2114	ETS2	Protein C-ets-2	0.236954	0.0236802	2.00051e-23	1.9705e-22	0.10743	0.0377888	0.00448509	0.0108036	-0.132727	0.0645713	0.0398716	0.0988181
X10015.119	Q13303	8514	KCNAB2	Voltage-gated potassium channel subunit beta-2	0.205763	0.0205708	2.08647e-23	2.0524e-22	0.0694361	0.0342925	0.0429297	0.0773201	-0.181766	0.0590869	0.00210535	0.00976201
X11338.49	P51451	640	BLK	Tyrosine-protein kinase BLK	0.262009	0.0261959	2.11577e-23	2.07841e-22	-0.0333717	0.0430334	0.438085	0.533712	-0.0258127	0.0741627	0.727811	0.816659
X10990.21	Q5S007	120892	LRRK2	Leucine-rich repeat serine/threonine-protein kinase 2	0.224871	0.0224865	2.13133e-23	2.09088e-22	-0.133254	0.0365235	0.000266036	0.000876645	0.0945572	0.0637949	0.138336	0.251393
X24678.10	Q9NQS1	57099	AVEN	Cell death regulator Aven	0.123706	0.012373	2.15997e-23	2.11362e-22	0.0239584	0.0195593	0.220655	0.307466	-0.0274391	0.0338874	0.418134	0.560369
X5248.68	P30405	10105	PPIF	Peptidyl-prolyl cis-trans isomerase F, mitochondrial	-0.131866	0.0131894	2.16031e-23	2.11362e-22	0.0731914	0.0213336	0.000605666	0.00182971	0.054759	0.0365765	0.134414	0.245919
X10974.20	P58062	84651	SPINK7	Serine protease inhibitor Kazal-type 7	-0.252816	0.0252857	2.16541e-23	2.11578e-22	-0.19467	0.0398036	1.03e-06	5.71e-06	-0.130761	0.0692016	0.0588621	0.132708
X3739.72	P08514|P05106	3674|3690	ITGA2B|ITGB3	Integrin alpha-IIb: beta-3 complex	0.130109	0.0130145	2.17586e-23	2.12313e-22	0.134388	0.0213969	3.6e-10	3.69e-09	0.154536	0.0380152	4.86e-05	0.000441541
X12480.9	Q96G74	55593	OTUD5	OTU domain-containing protein 5	-0.158631	0.0158797	2.36355e-23	2.3032e-22	0.0671667	0.024166	0.00546252	0.0128689	0.114265	0.0422677	0.00688233	0.0254259
X12549.33	O60760	27306	HPGDS	Hematopoietic prostaglandin D synthase	-0.22775	0.0228044	2.4158e-23	2.35097e-22	-0.334776	0.0386249	5.58e-18	1.59e-16	-0.295515	0.067168	1.1e-05	0.000126708
X15331.47	Q09028	5928	RBBP4	Histone-binding protein RBBP4	0.24105	0.024134	2.43424e-23	2.36576e-22	0.0408676	0.0386784	0.290737	0.385096	0.113157	0.066625	0.0894791	0.182097
X5138.50	Q9NP84	51330	TNFRSF12A	Tumor necrosis factor receptor superfamily member 12A	-0.264566	0.0264932	2.48561e-23	2.41246e-22	-0.0809136	0.0418626	0.0533041	0.0933526	0.108009	0.0718867	0.133025	0.244052
X12659.13	Q9NTK5	29789	OLA1	Obg-like ATPase 1	-0.0845103	0.00847017	2.64976e-23	2.56836e-22	-0.0422231	0.0138844	0.00236723	0.00614319	0.0381786	0.0241815	0.114424	0.217821
X22023.3	Q8N5Z0	51166	AADAT	Kynurenine/alpha-aminoadipate aminotransferase, mitochondrial	0.242096	0.0242639	2.68655e-23	2.60057e-22	-0.0399595	0.0397505	0.314813	0.410717	-0.0829117	0.0691666	0.230681	0.365767
X21833.6	Q8N6T7	51548	SIRT6	silent mating type information regulation 2 homolog	-0.182671	0.0183196	2.84744e-23	2.75266e-22	0.0114713	0.0280517	0.682601	0.753861	-0.00910088	0.0491425	0.853083	0.905772
X20953.34	Q9Y4U1	25974	MMACHC	Methylmalonic aciduria and homocystinuria type C protein	0.281327	0.0282387	3.2094e-23	3.09845e-22	-0.0452211	0.043691	0.300704	0.396137	-0.0382825	0.073919	0.604549	0.72215
X6378.2	Q86SI9	153571	C5orf38	Protein CEI	0.259535	0.0260634	3.25325e-23	3.13663e-22	0.16364	0.0418148	9.2e-05	0.000338593	0.447406	0.0735884	1.27e-09	5.28e-08
X2602.2	O15123	285	ANGPT2	Angiopoietin-2	-0.249314	0.0250399	3.28791e-23	3.16586e-22	0.00581649	0.038442	0.87974	0.913711	0.0769047	0.0672077	0.25255	0.390798
X19144.9	P15884	6925	TCF4	Transcription factor 4	0.152428	0.015314	3.3664e-23	3.23716e-22	-0.0315823	0.0246496	0.200153	0.283229	-0.0622222	0.0430228	0.148153	0.263884
X19116.1	Q8TDH9	63915	BLOC1S5	Biogenesis of lysosome-related organelles complex 1 subunit 5	0.234558	0.0235625	3.37422e-23	3.2404e-22	-0.0451311	0.0395557	0.253935	0.345452	-0.00911619	0.0678544	0.893131	0.933472
X15389.1	Q16595	2395	FXN	Frataxin, mitochondrial	0.234105	0.0235187	3.40677e-23	3.26736e-22	-0.0814516	0.0385996	0.0348854	0.0648838	-0.0232048	0.066864	0.728569	0.817258
X22134.1	P43268	2118	ETV4	ETS translocation variant 4	0.246471	0.0247655	3.43889e-23	3.29383e-22	-0.00683583	0.0399912	0.864282	0.902672	-0.196769	0.0702543	0.00511309	0.0200696
X22120.4	Q8TEB1	80344	DCAF11	DDB1- and CUL4-associated factor 11	0.241588	0.02428	3.52285e-23	3.36982e-22	-0.0619522	0.0404044	0.125253	0.192175	-0.122931	0.0706678	0.0819845	0.171277
X19365.11	O15382	587	BCAT2	Branched-chain-amino-acid aminotransferase, mitochondrial	-0.0839212	0.00843737	3.60633e-23	3.44515e-22	0.0360083	0.0140589	0.0104528	0.0229213	-0.115105	0.0240557	1.75e-06	2.72e-05
X9059.14	Q92565	9771	RAPGEF5	Rap guanine nucleotide exchange factor 5	-0.160006	0.0160872	3.65776e-23	3.48972e-22	0.0351845	0.0247474	0.155151	0.229111	0.0653407	0.0433807	0.132062	0.242591
X2658.27	Q16288	4916	NTRK3	NT-3 growth factor receptor	-0.242978	0.0244399	3.78867e-23	3.60989e-22	0.0458464	0.0372005	0.217841	0.304068	-0.188708	0.0645952	0.00349689	0.0149495
X6467.65	Q8NBL1	56983	POGLUT1	Protein O-glucosyltransferase 1	-0.0750553	0.00754997	3.79827e-23	3.6143e-22	0.0694584	0.0119049	5.67e-09	4.88e-08	0.00264579	0.0206736	0.89817	0.936857
X22055.31	Q12778	2308	FOXO1	Forkhead box protein O1A	-0.245827	0.0247274	3.80925e-23	3.62003e-22	0.147656	0.0410439	0.000323781	0.00104599	0.114172	0.071536	0.110536	0.21281
X9366.54	Q9HBE5	50615	IL21R	Interleukin-21 receptor	-0.254212	0.0255716	3.84844e-23	3.65251e-22	-0.340631	0.0418503	4.78e-16	1.06e-14	-0.709267	0.0738124	1.03e-21	5.03e-19
X19109.32	Q8IYN2	90843	TCEAL8	Transcription elongation factor A protein-like 8	0.219601	0.0220984	3.99604e-23	3.78766e-22	-0.0485974	0.0364787	0.18284	0.262761	0.0256782	0.0636763	0.686769	0.785588
X21799.15	Q9NSC5	9454	HOMER3	Homer protein homolog 3	-0.180403	0.0181579	4.06872e-23	3.85154e-22	0.0356078	0.0271496	0.189724	0.270838	0.0678139	0.046995	0.149069	0.264952
X20931.156	Q13825	549	AUH	Methylglutaconyl-CoA hydratase, mitochondrial	0.284634	0.0286489	4.08635e-23	3.86322e-22	0.057055	0.0456987	0.211895	0.297157	0.224303	0.0809448	0.00560408	0.021533
X18274.2	P84101	10169	SERF2	Small EDRK-rich factor 2	0.226961	0.0228467	4.13083e-23	3.90021e-22	-0.0122376	0.0386551	0.75157	0.812547	-0.0239643	0.0668391	0.719953	0.810612
X23341.16	Q14565	11144	DMC1	Meiotic recombination protein DMC1/LIM15 homolog	0.207435	0.0209093	4.7131e-23	4.44421e-22	-0.139922	0.0343155	4.61e-05	0.000180503	-0.038812	0.0590217	0.510827	0.642974
X23024.25	Q9NR31	56681	SAR1A	GTP-binding protein SAR1a	-0.220616	0.0222531	5.00851e-23	4.71667e-22	-0.350089	0.0357581	1.81e-22	8.49e-21	-0.19141	0.0617729	0.0019529	0.00916002
X6497.10	O15537	6247	RS1	Retinoschisin	0.238253	0.0240313	5.02795e-23	4.72887e-22	-0.0951895	0.0401991	0.0179182	0.0367179	-0.00383217	0.0688644	0.955624	0.972434
X12970.35	Q9NUL3	27067	STAU2	Double-stranded RNA-binding protein Staufen homolog 2	0.251423	0.0254038	5.95522e-23	5.59376e-22	-0.0570905	0.0420237	0.174346	0.252245	0.10582	0.0712215	0.137386	0.250352
X13539.131	Q92952	3780	KCNN1	Small conductance calcium-activated potassium channel protein 1	-0.168236	0.0170063	6.19034e-23	5.80713e-22	0.0311892	0.0272687	0.252763	0.344114	-0.0347071	0.0476235	0.466164	0.603315
X11545.9	Q92956	8764	TNFRSF14	Tumor necrosis factor receptor superfamily member 14	0.217016	0.0219479	6.52182e-23	6.11022e-22	0.256314	0.0332252	1.41e-14	2.59e-13	0.223694	0.0579302	0.000113863	0.000907043
X13130.150	P52789	3099	HK2	Hexokinase-2	0.28877	0.0292056	6.66116e-23	6.23276e-22	-0.0664304	0.0456489	0.145655	0.217379	-0.0654565	0.079749	0.411804	0.554682
X18304.19	Q9P287	56647	BCCIP	BRCA2 and CDKN1A-interacting protein	0.22326	0.0225914	6.9031e-23	6.45085e-22	0.0455346	0.0380924	0.231988	0.320137	0.0166629	0.0656169	0.799548	0.869447
X9172.69	P22894	4317	MMP8	Neutrophil collagenase	0.279507	0.0282858	7.04058e-23	6.57091e-22	0.0157119	0.0437082	0.719254	0.785141	0.131694	0.0765308	0.0853368	0.17641
X21663.149	Q92185	6489	ST8SIA1	Alpha-N-acetylneuraminide alpha-2,8-sialyltransferase	-0.226343	0.0229257	7.52925e-23	7.01799e-22	-0.0446596	0.0365364	0.221629	0.308525	-0.0759836	0.0644354	0.238355	0.374985
X9176.3	P15941	4582	MUC1	Mucin-1:region 2	-0.192793	0.019556	8.69858e-23	8.09757e-22	0.00701071	0.0314498	0.823607	0.870166	0.00902202	0.0540676	0.867481	0.915723
X9544.24	Q9H7B7	80099	C7orf69	Uncharacterized protein C7orf69	0.267998	0.0272509	1.10768e-22	1.02983e-21	-0.164649	0.0458561	0.000332642	0.00107142	-0.00702717	0.0804914	0.930433	0.957421
X2962.50	P12272	5744	PTHLH	Parathyroid hormone-related protein	-0.261661	0.0266256	1.18533e-22	1.10062e-21	-0.214344	0.0433119	7.67e-07	4.36e-06	-0.351041	0.0745834	2.57e-06	3.72e-05
X2848.2	Q9Y5W5	11197	WIF1	Wnt inhibitory factor 1	-0.189237	0.0192593	1.18981e-22	1.10337e-21	0.0854597	0.0296634	0.00397799	0.00974969	0.0562223	0.0520258	0.279888	0.419516
X3488.64	P04040	847	CAT	Catalase	-0.256274	0.0260884	1.22065e-22	1.13054e-21	0.104659	0.0427298	0.0143399	0.0302354	0.0595568	0.0758359	0.432285	0.573047
X23523.14	Q9H0Q0	81553	CYRIA	Protein FAM49A	-0.204834	0.0208577	1.27442e-22	1.17884e-21	-0.0545762	0.0306871	0.0753773	0.125319	-0.192871	0.053717	0.000332643	0.00216873
X24956.1	Q86U44	56339	METTL3	N6-adenosine-methyltransferase 70 kDa subunit	0.218596	0.0222793	1.37554e-22	1.27076e-21	0.0488062	0.0351971	0.165598	0.241989	-0.159121	0.0605534	0.00861549	0.0302497
X19196.73	Q9BPY8	84525	HOPX	Homeodomain-only protein	0.234152	0.0238712	1.42277e-22	1.31273e-21	0.073369	0.0396194	0.064098	0.109153	0.0982317	0.068684	0.152712	0.270174
X20444.12	Q9BW30	51673	TPPP3	Tubulin polymerization-promoting protein family member 3	-0.19848	0.0202512	1.51628e-22	1.39724e-21	-0.228637	0.0342163	2.56e-11	3.04e-10	-0.120637	0.0608366	0.0474146	0.113165
X14614.41	Q5T1S8	400746	NCMAP	Noncompact myelin-associated protein	-0.253052	0.0258253	1.56334e-22	1.43878e-21	0.148202	0.039658	0.000187925	0.000646736	0.03733	0.0690796	0.588946	0.708739
X18175.65	Q99536	10493	VAT1	Synaptic vesicle membrane protein VAT-1 homolog	-0.252699	0.0257918	1.56699e-22	1.44033e-21	-0.00901466	0.0426522	0.832619	0.876764	-0.346082	0.0740475	3.02e-06	4.23e-05
X23287.109	O95139	4712	NDUFB6	NADH dehydrogenase	-0.105718	0.0107908	1.58084e-22	1.45123e-21	0.0261847	0.0176002	0.136868	0.206293	-0.18899	0.0306423	7.37e-10	3.29e-08
X18236.3	Q3ZCW2	29094	LGALSL	Galectin-related protein	-0.115898	0.0118322	1.59846e-22	1.46556e-21	0.00136197	0.0187337	0.942046	0.959939	0.0338914	0.0325913	0.298429	0.44087
X2816.50	P50895	4059	BCAM	Basal Cell Adhesion Molecule	-0.218903	0.022356	1.66893e-22	1.52825e-21	-0.0824748	0.0372257	0.0267602	0.051725	0.00862682	0.0649571	0.89435	0.934209
X13118.5	Q9H4F8	64093	SMOC1	SPARC-related modular calcium-binding protein 1	0.196444	0.0200736	1.76501e-22	1.6142e-21	0.160798	0.0339248	2.19e-06	1.13e-05	0.110818	0.0597918	0.0638722	0.141202
X24667.27	Q5HYN5	541466	CT45A1	Cancer/testis antigen family 45 member A1	0.209758	0.0214476	1.87704e-22	1.7145e-21	0.0264473	0.0362863	0.466121	0.55936	-0.0483678	0.0624987	0.43902	0.578246
X14037.18	Q9H6Z4	8498	RANBP3	Ran-binding protein 3	-0.182511	0.0186649	1.88799e-22	1.72214e-21	-0.280912	0.0306783	7.12e-20	2.56e-18	-0.0531049	0.0534965	0.320904	0.465841
X5617.41	O15130	8620	NPFF	Pro-FMRFamide-related neuropeptide FF	0.24799	0.0253597	1.89013e-22	1.72214e-21	-0.112932	0.0410834	0.00599785	0.0139943	0.00192483	0.07094	0.978354	0.986694
X12387.7	P50479	8572	PDLIM4	PDZ and LIM domain protein 4	0.271938	0.0278439	2.16491e-22	1.97005e-21	-0.253457	0.0433326	5.21e-09	4.53e-08	0.107328	0.0756011	0.15576	0.274036
X12449.16	O43447	10465	PPIH	Peptidyl-prolyl cis-trans isomerase H	-0.095053	0.00973716	2.2126e-22	2.01092e-21	-0.087457	0.0157483	2.92e-08	2.19e-07	0.0216095	0.0268014	0.420111	0.561767
X20564.53	P04216	7070	THY1	Thy-1 membrane glycoprotein	-0.231975	0.0237633	2.22972e-22	2.02396e-21	-0.122548	0.039617	0.00198823	0.00527182	-0.0517702	0.0691349	0.453988	0.591445
X11827.7	P51449	6097	RORC	Nuclear receptor ROR-gamma	-0.232677	0.0238334	2.23807e-22	2.02902e-21	-0.0533921	0.0400597	0.182644	0.262531	-0.0643564	0.0694101	0.353865	0.498419
X12400.25	Q9NPD8	29089	UBE2T	Ubiquitin-conjugating enzyme E2 T	0.21101	0.0216276	2.35266e-22	2.13025e-21	-0.029417	0.036788	0.423953	0.519361	0.0533401	0.0629036	0.396489	0.539684
X3837.6	P43403	7535	ZAP70	Tyrosine-protein kinase ZAP-70	-0.208023	0.0213377	2.53196e-22	2.28976e-21	0.056157	0.0329938	0.0887976	0.144057	0.153422	0.0575092	0.00765519	0.0276917
X23272.8	Q9BVM2	25911	DPCD	Protein DPCD	-0.200929	0.0206405	2.88907e-22	2.60947e-21	-0.0691876	0.0329679	0.0358891	0.066496	0.137612	0.0574636	0.0166595	0.050723
X11634.32	O43665	6001	RGS10	Regulator of G-protein signaling 10	-0.113707	0.0116851	2.98933e-22	2.69669e-21	0.0569292	0.0183973	0.00198056	0.00525531	0.0517122	0.031854	0.10455	0.20387
X6527.1	Q7L0X0	9865	TRIL	TLR4 interactor with leucine rich repeats:Extracellular domain	-0.201791	0.0207366	2.99704e-22	2.7003e-21	-0.0888443	0.0329235	0.006984	0.0159982	0.0909917	0.0573884	0.112894	0.215903
X19809.47	P36954	5438	POLR2I	DNA-directed RNA polymerase II subunit RPB9	0.248495	0.0255495	3.19023e-22	2.87081e-21	-0.109682	0.0424567	0.00980741	0.0216888	0.0068346	0.0741154	0.92653	0.95496
X4194.26	Q92688	10541	ANP32B	Acidic leucine-rich nuclear phosphoprotein 32 family member B	-0.284446	0.0292695	3.46917e-22	3.11797e-21	-0.168642	0.0447916	0.000168132	0.000585528	-0.263052	0.0766158	0.000600065	0.00352164
X9931.20	P04264	3848	KRT1	Keratin, type II cytoskeletal 1	-0.235632	0.0242863	3.97243e-22	3.56589e-21	0.171651	0.0411215	3.03e-05	0.000123506	-0.0443933	0.0737025	0.546976	0.675518
X6284.7	Q6UX46	285016	ALKAL2	ALK and LTK ligand 2	0.12551	0.0129396	4.04616e-22	3.62761e-21	-0.0435025	0.0206194	0.0349164	0.0649248	-0.00797038	0.0353512	0.821627	0.884618
X11294.7	Q9ULS5	57458	TMCC3	Transmembrane and coiled-coil domains protein 3:region 2	-0.169082	0.0174352	4.15473e-22	3.72037e-21	0.098592	0.0258111	0.000134897	0.000480344	0.016587	0.0453843	0.714767	0.806866
X6899.37	Q9H0N5	84105	PCBD2	Pterin-4-alpha-carbinolamine dehydratase 2	-0.183155	0.0188877	4.16915e-22	3.72871e-21	-0.20804	0.0315886	4.89e-11	5.59e-10	-0.130641	0.0552222	0.0180245	0.0541553
X17774.38	P62318	6634	SNRPD3	Small nuclear ribonucleoprotein Sm D3	0.215809	0.0222568	4.23729e-22	3.785e-21	-0.0618728	0.0380775	0.104232	0.164102	0.0302376	0.0656914	0.645319	0.752958
X9738.7	Q96CS3	23197	FAF2	FAS-associated factor 2	-0.0838753	0.00865515	4.40866e-22	3.93326e-21	-0.0682867	0.0146852	3.39e-06	1.68e-05	-0.0160529	0.025817	0.534096	0.663773
X23771.17	Q9Y2D1	22809	ATF5	Cyclic AMP-dependent transcription factor ATF-5	0.259933	0.0268652	5.2096e-22	4.64215e-21	-0.0285903	0.0422255	0.498378	0.588955	-0.0185668	0.0745167	0.803243	0.871905
X5301.7	P51671	6356	CCL11	Eotaxin	0.231613	0.0239464	5.31049e-22	4.72627e-21	0.115245	0.0394503	0.00349875	0.00870092	0.265182	0.0680953	9.95e-05	0.000807651
X11421.10	Q9H223	30844	EHD4	EH domain-containing protein 4	0.108136	0.011181	5.32861e-22	4.73661e-21	0.141396	0.0189669	1.02e-13	1.71e-12	-0.00437185	0.032584	0.893271	0.933484
X19255.124	Q9NPJ8	55916	NXT2	NTF2-related export protein 2	-0.222399	0.0229964	5.42847e-22	4.81951e-21	-0.13362	0.0384218	0.00050931	0.00156178	-0.0781002	0.0655511	0.233527	0.368837
X22862.44	Q96MI6	132160	PPM1M	Protein phosphatase 1M	-0.15578	0.016114	5.60603e-22	4.97109e-21	0.0144672	0.027417	0.597746	0.680883	-0.110353	0.0474997	0.0201989	0.0590573
X12742.160	A6NDV4	51754	TMEM8B	Transmembrane protein 8B	0.273207	0.0282608	5.71344e-22	5.06018e-21	0.218988	0.0478913	4.92e-06	2.36e-05	0.0588229	0.0833097	0.48017	0.616842
X12714.38	O75843	8906	AP1G2	AP-1 complex subunit gamma-like 2	-0.0743446	0.0076935	5.74998e-22	5.08636e-21	0.0212246	0.0122273	0.082642	0.135457	-0.0143796	0.0214332	0.502307	0.635432
X12558.3	Q8TF42	84959	UBASH3B	Ubiquitin-associated and SH3 domain-containing protein B	-0.120202	0.0124602	6.7401e-22	5.95498e-21	0.0846519	0.0202315	2.9e-05	0.000118928	0.0663381	0.0351832	0.0594072	0.133772
X13609.11	P78347	2969	GTF2I	General transcription factor II-I	0.269744	0.0279595	6.80572e-22	6.00568e-21	0.0330257	0.0460484	0.473282	0.565904	-0.170208	0.0794185	0.0321385	0.0840021
X5677.15	Q6UXQ4	401027	C2orf66	Uncharacterized protein C2orf66	0.262591	0.0272339	7.155e-22	6.30627e-21	-0.120611	0.0447063	0.00699843	0.0160262	0.0228135	0.0767402	0.766261	0.844207
X14271.23	Q9NRW1	51560	RAB6B	Ras-related protein Rab-6B	-0.0810774	0.00841132	7.26192e-22	6.39277e-21	0.0343883	0.013421	0.0104222	0.0228887	0.0153984	0.0234942	0.512226	0.644282
X6570.1	Q5TAT6	1305	COL13A1	Collagen alpha-1(XIII) chain	-0.215094	0.0223231	7.55237e-22	6.64044e-21	0.105521	0.0360301	0.00341622	0.00852184	-0.021044	0.0620041	0.734322	0.821688
X16877.19	Q9Y3D2	22921	MSRB2	Methionine-R-sulfoxide reductase B2, mitochondrial	-0.24062	0.0249779	7.79786e-22	6.84803e-21	-0.245667	0.0416719	3.95e-09	3.5e-08	-0.220188	0.070974	0.00192853	0.00907986
X19159.9	Q9HCU8	57804	POLD4	DNA polymerase delta subunit 4	0.23587	0.0244846	7.82358e-22	6.86235e-21	-0.0583461	0.0406278	0.151023	0.22406	0.0441275	0.0704332	0.531	0.661504
X11671.19	P55201	7862	BRPF1	Peregrin	0.174844	0.0181647	8.34516e-22	7.31104e-21	0.0376446	0.0308	0.221669	0.308525	0.0171186	0.0535246	0.74911	0.833755
X22057.9	P30837	219	ALDH1B1	Aldehyde dehydrogenase X, mitochondrial	-0.167493	0.0174028	8.41466e-22	7.36308e-21	-0.0177172	0.0282604	0.530731	0.620548	-0.0136996	0.0490249	0.779915	0.854862
X17347.80	Q96BJ3	64853	AIDA	Axin interactor, dorsalization-associated protein	-0.118577	0.0123239	8.58508e-22	7.50319e-21	0.0318688	0.0198282	0.108051	0.169336	0.0854601	0.0343168	0.0127877	0.0411339
X12352.70	Q96B67	57561	ARRDC3	Arrestin domain-containing protein 3	0.22411	0.0233039	9.13266e-22	7.97221e-21	0.796165	0.0409272	8.91e-82	2.17e-78	0.280223	0.0666668	2.67e-05	0.000268169
X21563.3	Q9BZM1	81579	PLA2G12A	sPLA(2)-XII	-0.133879	0.0139241	9.16574e-22	7.99152e-21	0.0109937	0.0221937	0.620367	0.700918	-0.0122089	0.0384167	0.750646	0.834955
X23622.128	Q9NRY2	58493	INIP	SOSS complex subunit C	0.260643	0.0271217	9.7078e-22	8.45402e-21	-0.230962	0.043629	1.24e-07	8.26e-07	0.0966887	0.0760315	0.20353	0.332556
X21614.2	Q8WXD5	79833	GEMIN6	Gem-associated protein 6	-0.248148	0.0258325	1.00802e-21	8.76788e-21	-0.316778	0.0404608	5.75e-15	1.11e-13	-0.1571	0.0699677	0.0247821	0.0690623
X9937.7	P17302	2697	GJA1	Gap junction alpha-1 protein	0.241652	0.0251669	1.0524e-21	9.13259e-21	0.0686279	0.041626	0.0992657	0.157739	-0.106569	0.0716076	0.136739	0.249235
X17751.68	P53674	1414	CRYBB1	Beta-crystallin B1	-0.150407	0.0156661	1.05246e-21	9.13259e-21	-0.191374	0.025768	1.26e-13	2.06e-12	0.0344584	0.0451934	0.445811	0.584656
X18392.19	Q9NZL9	27430	MAT2B	Methionine adenosyltransferase 2 subunit beta	0.216398	0.0225481	1.09318e-21	9.47466e-21	-0.0588836	0.0367698	0.109337	0.171167	0.00753498	0.0646264	0.907186	0.941907
X2838.53	Q9ULZ9	4326	MMP17	Matrix metalloproteinase-17	-0.220101	0.022933	1.10606e-21	9.57488e-21	0.0476402	0.0351021	0.174774	0.252763	-0.201472	0.0599373	0.000780378	0.00435875
X10047.12	P19878	4688	NCF2	Neutrophil cytosol factor 2	0.283587	0.0295555	1.13636e-21	9.8255e-21	-0.424346	0.0468934	1.92e-19	6.7e-18	-0.144529	0.0797285	0.0699181	0.151722
X7773.20	P43627	3803	KIR2DL2	Killer cell immunoglobulin-like receptor 2DL2	-0.217131	0.0226369	1.15342e-21	9.96125e-21	0.0300449	0.0357345	0.400503	0.496812	0.264909	0.0619696	1.94e-05	0.000203615
X7795.14	Q07444	3823	KLRC3	NKG2-E type II integral membrane protein:Isoform H, Cytoplasmic domain	-0.245224	0.0255663	1.15599e-21	9.97163e-21	-0.048292	0.0397609	0.224582	0.311864	0.0255495	0.0688973	0.710773	0.804082
X4568.17	O94991	26050	SLITRK5	SLIT and NTRK-like protein 5	-0.210375	0.0219431	1.19804e-21	1.03221e-20	-0.135449	0.0362004	0.000184464	0.000636328	-0.0728665	0.0642419	0.256732	0.39521
X15370.5	Q9Y3E2	51027	BOLA1	BolA-like protein 1	-0.159723	0.0166602	1.19949e-21	1.03224e-20	-0.0157562	0.0272826	0.563611	0.650746	0.0927959	0.0481929	0.0542101	0.124964
X10781.19	Q6UXB4	339390	CLEC4G	C-type lectin domain family 4 member G	0.217599	0.0227006	1.22062e-21	1.04918e-20	-0.0280494	0.0367643	0.445521	0.540604	0.325392	0.0646431	4.95e-07	9.2e-06
X19289.29	P06132	7389	UROD	Uroporphyrinogen decarboxylase	-0.221391	0.0231095	1.28557e-21	1.10371e-20	-0.359339	0.0361049	3.66e-23	1.89e-21	-0.427113	0.0635259	1.93e-11	1.42e-09
X6382.17	O00462	4126	MANBA	Beta-mannosidase	-0.218663	0.0228296	1.31225e-21	1.1253e-20	0.00504673	0.038085	0.894583	0.925221	-0.193489	0.0660461	0.00340616	0.0146561
X6274.15	Q2TBF2	9671	WSCD2	WSC domain-containing protein 2	0.11826	0.0123495	1.32992e-21	1.13911e-20	0.148074	0.0202251	2.76e-13	4.33e-12	0.142518	0.0355458	6.16e-05	0.000540611
X11315.148	O15297	8493	PPM1D	Protein phosphatase 1D	0.239441	0.0250017	1.33351e-21	1.14084e-20	-0.0382591	0.0420626	0.363083	0.459146	-0.0382692	0.0731764	0.601013	0.719961
X25061.8	Q96JJ3	63916	ELMO2	Engulfment and cell motility protein 2	0.108241	0.0113182	1.50024e-21	1.28198e-20	0.000297829	0.0186056	0.987229	0.991332	-0.0375255	0.0327656	0.25214	0.390285
X13654.1	O75116	9475	ROCK2	Rho-associated protein kinase 2	-0.0793728	0.00830524	1.59563e-21	1.36189e-20	0.0442563	0.0141515	0.00177216	0.00476299	0.036605	0.0249032	0.141641	0.255613
X14136.234	Q9NPY3	22918	CD93	Complement component C1q receptor	-0.21645	0.0226513	1.62032e-21	1.38135e-20	0.0207119	0.0378372	0.584126	0.669449	-0.0423214	0.0658968	0.520743	0.651957
X7897.75	Q92796	1741	DLG3	Disks large homolog 3	0.208403	0.0218086	1.6314e-21	1.38916e-20	0.0626455	0.0379701	0.0990233	0.157457	0.106017	0.0679407	0.11871	0.224108
X23020.18	P49798	5999	RGS4	Regulator of G-protein signaling 4	-0.216219	0.0226434	1.73042e-21	1.47176e-20	-0.152379	0.0362509	2.67e-05	0.000110457	0.0544937	0.0635516	0.391216	0.535306
X9581.4	O94906	24148	PRPF6	Pre-mRNA-processing factor 6:region 2	-0.18986	0.0198838	1.74865e-21	1.48554e-20	0.0955611	0.0311455	0.00216287	0.00568523	0.158215	0.0542602	0.00355992	0.0151302
X11439.88	Q8IUC4	85415	RHPN2	Rhophilin-2	-0.216758	0.0227027	1.76533e-21	1.49796e-20	0.0202877	0.0359655	0.572715	0.65917	0.0292336	0.0633098	0.644273	0.752099
X19169.88	O43427	9158	FIBP	Acidic fibroblast growth factor intracellular-binding protein	0.0911868	0.00955587	1.83184e-21	1.55259e-20	-0.044266	0.0141906	0.00182053	0.00488581	0.00959003	0.0243776	0.694041	0.790818
X24674.22	Q96KS0	112398	EGLN2	Egl nine homolog 2	0.190581	0.0199765	1.88216e-21	1.59339e-20	0.0304213	0.0323295	0.346754	0.44303	0.00670468	0.0562252	0.905084	0.940838
X24216.30	Q9H7C9	28971	AAMDC	Mth938 domain-containing protein	0.16004	0.0167803	1.9262e-21	1.62878e-20	-0.157294	0.0277256	1.46e-08	1.17e-07	0.0283544	0.0480322	0.554997	0.681986
X20590.13	P01303	4852	NPY	Neuropeptide Y	0.261891	0.0274651	1.97044e-21	1.66426e-20	0.0469103	0.0443674	0.29041	0.384872	-0.0497242	0.0773002	0.520079	0.651357
X5757.45	O95467	2778	GNAS	Neuroendocrine secretory protein 55	0.254977	0.0267399	1.98803e-21	1.67717e-20	-0.130164	0.0443707	0.00336374	0.00841684	0.00293149	0.0771672	0.969698	0.981276
X5193.51	P01116	3845	KRAS	GTPase KRas	0.210413	0.0220696	2.00193e-21	1.68694e-20	0.126968	0.0367953	0.000562996	0.00171201	0.0691085	0.0638142	0.278866	0.418415
X21118.48	P30047	2644	GCHFR	GTP cyclohydrolase I feedback regulatory protein	-0.250997	0.0263266	2.01558e-21	1.69649e-20	-0.105385	0.0404532	0.00920716	0.0204576	0.329705	0.0712092	3.73e-06	5.02e-05
X4900.8	P01024	718	C3	C3a anaphylatoxin	0.215197	0.0225899	2.13988e-21	1.79903e-20	-0.133623	0.0367803	0.000282376	0.000923804	-0.198987	0.0640017	0.00188492	0.00889841
X13602.6	P55769	4809	SNU13	NHP2-like protein 1	0.27077	0.0284178	2.14922e-21	1.8048e-20	-0.158177	0.0449556	0.000437276	0.00136501	0.0411947	0.0770636	0.592978	0.712531
X18899.82	Q9Y3E1	50810	HDGFL3	Hepatoma-derived growth factor-related protein 3	0.229106	0.0240666	2.30815e-21	1.93603e-20	-0.0691748	0.0393218	0.0785943	0.129786	-0.00831105	0.0679682	0.902682	0.939548
X13924.13	P0CAP1	100820829	MYZAP	Myocardial zonula adherens protein	-0.177494	0.0186603	2.47658e-21	2.07492e-20	0.00884101	0.0295161	0.764545	0.823278	-0.0204501	0.051032	0.688632	0.786992
X13658.31	Q9NRA1	56034	PDGFC	Platelet-derived growth factor C	-0.213745	0.0224735	2.5289e-21	2.11632e-20	-0.159563	0.0351253	5.66e-06	2.68e-05	-0.0259301	0.0611423	0.671511	0.774224
X9954.2	Q92617	23117	NPIPB3	Nuclear pore complex-interacting protein family member B3	-0.166203	0.0174868	2.64767e-21	2.21318e-20	0.0225242	0.0267057	0.399026	0.495485	0.0619508	0.0466932	0.184635	0.309665
X7957.2	Q8WXD2	29106	SCG3	Secretogranin-3	-0.222561	0.0234389	2.87326e-21	2.39899e-20	-0.21978	0.0396131	3.01e-08	2.25e-07	-0.590981	0.0707056	7.74e-17	1.66e-14
X11544.39	Q92576	23469	PHF3	PHD finger protein 3	0.266231	0.0280374	2.9183e-21	2.43381e-20	0.00674187	0.0451106	0.881202	0.914839	-0.302264	0.078459	0.000118122	0.000935302
X17327.3	Q9BT09	10695	CNPY3	Protein canopy homolog 3	-0.230775	0.0243098	2.96142e-21	2.46695e-20	0.0146697	0.0393802	0.709522	0.776765	-0.00384089	0.0667279	0.954101	0.971697
X25481.66	Q9UBB4	25814	ATXN10	Ataxin-10	0.207245	0.0218436	3.11379e-21	2.59091e-20	-0.16557	0.0320858	2.54e-07	1.6e-06	-0.0525023	0.0554478	0.343737	0.488783
X4292.5	P54920	8775	NAPA	Alpha-soluble NSF attachment protein	-0.0694085	0.00731717	3.14362e-21	2.61276e-20	0.0143389	0.0116157	0.217082	0.303124	0.0327212	0.0201462	0.104385	0.203711
X20979.86	Q00403	2959	GTF2B	Transcription initiation factor IIB	0.268024	0.0282487	3.15245e-21	2.61621e-20	-0.225876	0.0449727	5.25e-07	3.09e-06	-0.0495071	0.0777386	0.524253	0.655418
X3642.4	Q9UIB8	8832	CD84	SLAM family member 5	-0.165211	0.017417	3.15496e-21	2.61621e-20	-0.102228	0.0273318	0.00018548	0.00063953	-0.111208	0.0473402	0.0188478	0.0559372
X17818.22	Q9Y2Z0	10910	SUGT1	Protein SGT1 homolog	-0.0788376	0.00831188	3.16558e-21	2.62203e-20	0.0525103	0.013587	0.000112321	0.00040671	0.0636647	0.023932	0.00782798	0.0281491
X8002.27	Q9H3S3	80975	TMPRSS5	Transmembrane protease serine 5	0.211854	0.0223407	3.26696e-21	2.70294e-20	0.0625583	0.0374206	0.0946231	0.151651	0.0712868	0.063978	0.26522	0.403926
X18273.14	Q9UEU5	100101629	GAGE2D	G antigen 2D	0.236583	0.0249519	3.30213e-21	2.72894e-20	-0.0482854	0.041249	0.241812	0.331559	-0.200022	0.0715626	0.00520495	0.0203535
X7930.3	Q9Y3B2	51013	EXOSC1	Exosome complex component CSL4	0.212329	0.0224209	3.68741e-21	3.04389e-20	-0.0195543	0.0360164	0.5872	0.671705	-0.136815	0.0627338	0.0292297	0.0782427
X20550.38	Q9P121	50863	NTM	Neurotrimin	-0.203664	0.0215187	3.84812e-21	3.17296e-20	-0.228084	0.0364768	4.3e-10	4.34e-09	-0.265932	0.0684833	0.000104146	0.000839738
X25251.6	O14638	5169	ENPP3	Ectonucleotide pyrophosphatase/phosphodiesterase family member 3	-0.176019	0.0186131	4.16202e-21	3.4279e-20	0.121056	0.0300617	5.72e-05	0.000218823	0.0471838	0.0521649	0.365758	0.509656
X7139.14	Q8IW52	139065	SLITRK4	SLIT and NTRK-like protein 4	-0.190225	0.020124	4.30814e-21	3.54425e-20	0.112381	0.0331191	0.000695037	0.00207034	0.0347255	0.0671473	0.605066	0.722618
X13614.6	Q92793	1387	CREBBP	CREB-binding protein	0.243598	0.025769	4.31493e-21	3.54583e-20	-0.0315938	0.0426896	0.459278	0.55311	0.120482	0.0750513	0.108472	0.209333
X14314.6	Q13356	23759	PPIL2	Peptidyl-prolyl cis-trans isomerase-like 2	-0.176404	0.018665	4.39739e-21	3.60953e-20	0.119972	0.0284159	2.46e-05	0.000102323	0.151397	0.0496269	0.00229258	0.0105032
X19281.86	O15525	4097	MAFG	Transcription factor MafG	0.162221	0.0171772	4.67237e-21	3.83093e-20	-0.0981501	0.027779	0.000413459	0.00129789	-0.0869386	0.0478205	0.0691082	0.150322
X21379.30	Q9NVF9	55224	ETNK2	Ethanolamine kinase 2	0.244303	0.0258811	4.95388e-21	4.05717e-20	-0.0729229	0.0409176	0.0747692	0.124484	-0.0830256	0.0711813	0.2435	0.380628
X11258.41	Q13477	8174	MADCAM1	Mucosal addressin cell adhesion molecule 1	0.149729	0.0158797	5.4288e-21	4.44114e-20	-0.218685	0.0254511	1.07e-17	2.92e-16	-0.0834819	0.0445906	0.0612285	0.136816
X16908.5	P23515	4974	OMG	Oligodendrocyte-myelin glycoprotein	-0.231174	0.0245231	5.49118e-21	4.48713e-20	-0.320051	0.0407012	4.37e-15	8.56e-14	-0.496482	0.0733556	1.42e-11	1.08e-09
X17453.34	P00450	1356	CP	Ceruloplasmin	-0.186231	0.0197586	5.60195e-21	4.57252e-20	0.030568	0.0293803	0.298183	0.393244	-0.0962271	0.0507706	0.0580942	0.131343
X15321.8	Q6PUV4	10814	CPLX2	Complexin-2	0.199292	0.0211469	5.65276e-21	4.60883e-20	-0.164336	0.0345786	2.05e-06	1.07e-05	-0.203168	0.0608972	0.000854087	0.00466675
X17805.35	O75940	10285	SMNDC1	Survival of motor neuron-related-splicing factor 30	0.267715	0.0284033	5.74799e-21	4.67788e-20	0.155454	0.0426799	0.000272585	0.000895215	-0.0495351	0.0725092	0.494535	0.629087
X3322.52	Q6UXM1	121227	LRIG3	Leucine-rich repeats and immunoglobulin-like domains protein 3	-0.200148	0.0212418	5.75028e-21	4.67788e-20	0.109296	0.0348793	0.00173518	0.00467049	0.155219	0.0608599	0.0107825	0.0359582
X23665.35	P17980	5702	PSMC3	26S protease regulatory subunit 6A	-0.121707	0.0129191	5.80972e-21	4.72097e-20	0.138297	0.020458	1.5e-11	1.86e-10	0.120056	0.035531	0.000732077	0.00411737
X25041.11	Q16877	5210	PFKFB4	6-phosphofructo-2-kinase/fructose-2,6-bisphosphatase 4	-0.168138	0.0178478	5.86136e-21	4.75762e-20	-0.0468885	0.0265809	0.0777828	0.128562	0.0353525	0.0456372	0.43858	0.57798
X22783.40	P17947	6688	SPI1	Transcription factor PU.1	0.273337	0.029017	6.08381e-21	4.93269e-20	0.172479	0.044462	0.000105969	0.000385049	-0.0729102	0.0754399	0.333851	0.478553
X24661.4	Q9H9H5	79929	MAP6D1	MAP6 domain-containing protein 1	0.222377	0.023624	6.28735e-21	5.09205e-20	-0.0932189	0.0397704	0.0191139	0.0387334	-0.0928761	0.0688035	0.177105	0.300222
X8851.42	Q6P995	165215	FAM171B	Protein FAM171B:Extracellular domain	0.197225	0.0209798	7.10698e-21	5.74948e-20	-0.0960541	0.0334728	0.00412388	0.0100666	-0.000835327	0.057858	0.988481	0.992703
X7776.20	Q8IZJ1	219699	UNC5B	Netrin receptor UNC5B	-0.195038	0.0207513	7.17253e-21	5.79607e-20	-0.00759117	0.0331169	0.818703	0.866239	0.133715	0.0575339	0.0201518	0.0589906
X21166.1	Q9GZU7	58190	CTDSP1	Carboxy-terminal domain RNA polymerase II polypeptide A small phosphatase 1	0.0800067	0.00851574	7.38363e-21	5.96005e-20	0.0644637	0.0130679	8.31e-07	4.69e-06	-0.00790018	0.0224609	0.725053	0.814692
X25261.42	Q6ZW76	124401	ANKS3	Ankyrin repeat and SAM domain-containing protein 3	-0.191165	0.0203534	7.67759e-21	6.19048e-20	0.0614201	0.0324905	0.058752	0.101528	-0.00306295	0.0570984	0.957221	0.973614
X4588.1	P01298	5539	PPY	Pancreatic hormone	0.246423	0.0262416	7.7607e-21	6.25058e-20	-0.127996	0.0427469	0.00276174	0.00705089	0.263037	0.07489	0.000447322	0.00277021
X12604.16	Q96GD3	22955	SCMH1	Polycomb protein SCMH1	-0.25197	0.0268465	8.21089e-21	6.60096e-20	-0.153835	0.04224	0.0002729	0.000895215	-0.132225	0.0735374	0.072217	0.155461
X3289.19	Q9NS85	56934	CA10	Carbonic anhydrase-related protein 10	-0.169989	0.0181141	8.21384e-21	6.60096e-20	0.0130757	0.0281315	0.642087	0.719142	0.0308992	0.049164	0.529703	0.660679
X20943.14	Q9GZZ1	80218	NAA50	N-alpha-acetyltransferase 50	-0.0753043	0.00802748	8.45194e-21	6.78483e-20	0.00276842	0.0122303	0.82093	0.867837	0.0698984	0.0212131	0.000989342	0.00528689
X3057.55	O95388	8840	CCN4	WNT1-inducible-signaling pathway protein 1	0.229868	0.0245094	8.63035e-21	6.92042e-20	-0.2104	0.0415491	4.23e-07	2.53e-06	-0.0810961	0.0724255	0.262876	0.401447
X24914.10	Q15910	2146	EZH2	Enhancer of zeste homolog 2	0.244474	0.026074	8.94886e-21	7.16513e-20	0.0234738	0.0434096	0.588699	0.673208	0.355427	0.0767222	3.68e-06	4.98e-05
X22845.3	O60783	63931	MRPS14	28S ribosomal protein S14, mitochondrial	0.263114	0.0280619	8.95519e-21	7.16513e-20	-0.139451	0.04689	0.00295114	0.00748698	-0.269947	0.0812399	0.000896316	0.00486829
X5029.3	Q12884	2191	FAP	Prolyl endopeptidase FAP	-0.233112	0.0248787	9.39238e-21	7.5067e-20	0.120813	0.0419778	0.00401558	0.00983191	-0.14057	0.0732904	0.0551572	0.126547
X25497.35	Q9UDX3	284904	SEC14L4	SEC14-like protein 4	-0.187612	0.0200428	1.02726e-20	8.20119e-20	0.111623	0.0311511	0.000341918	0.00109742	0.131547	0.0537441	0.014406	0.0451635
X7713.50	Q06787	2332	FMR1	Fragile X mental retardation protein 1	0.14293	0.0152932	1.17576e-20	9.37647e-20	0.0752467	0.0244896	0.00213125	0.00561223	-0.11319	0.0430667	0.00860337	0.0302217
X18265.18	Q8IZ26	80778	ZNF34	Zinc finger protein 34	0.261956	0.0280269	1.19082e-20	9.48618e-20	0.0896511	0.0460474	0.0515913	0.0908989	0.100137	0.0790394	0.205234	0.334515
X22974.25	Q16778	8349	H2BC21	Histone H2B type 2-E	0.256324	0.0274371	1.23635e-20	9.83813e-20	0.162955	0.0439258	0.000209333	0.000711623	-0.0213386	0.0753785	0.77712	0.85282
X13573.5	O15145	10094	ARPC3	Actin-related protein 2/3 complex subunit 3	-0.125268	0.0134152	1.26676e-20	1.00692e-19	-0.104626	0.022065	2.17e-06	1.12e-05	-0.205541	0.0379849	6.49e-08	1.59e-06
X17736.105	Q7Z2E3	54840	APTX	Aprataxin	-0.190753	0.0204346	1.30829e-20	1.0388e-19	-0.0735623	0.0322473	0.0225712	0.0446583	0.0629918	0.0557365	0.258447	0.396954
X6469.62	O95868	58530	LY6G6D	Lymphocyte antigen 6 complex locus protein G6d	0.231937	0.0248543	1.35863e-20	1.07759e-19	-0.0324269	0.0412872	0.432252	0.528018	0.0046701	0.0701713	0.94694	0.967107
X11347.9	P37837	6888	TALDO1	Transaldolase	-0.229151	0.0245671	1.39411e-20	1.10453e-19	-0.238891	0.0396388	1.77e-09	1.65e-08	-0.458988	0.0685917	2.4e-11	1.71e-09
X9190.7	P08962	967	CD63	CD63 antigen	0.249949	0.0267987	1.42868e-20	1.13069e-19	0.15148	0.0435282	0.000505012	0.00155056	0.264226	0.0757338	0.000488586	0.00299773
X10880.38	P0C2L3	642968	FAM163B	Protein FAM163B	-0.145866	0.015648	1.47307e-20	1.16456e-19	0.203473	0.0269137	4.61e-14	7.96e-13	0.0159288	0.0470066	0.734724	0.821885
X3305.6	Q9NR61	54567	DLL4	Delta-like protein 4	-0.23792	0.0255221	1.48728e-20	1.17452e-19	-0.196937	0.0385553	3.36e-07	2.06e-06	-0.0125966	0.0660161	0.84868	0.902674
X21504.41	Q9UKV8	27161	AGO2	Eukaryotic translation initiation factor 2C 2	-0.217862	0.023377	1.51282e-20	1.19339e-19	0.0155703	0.0363696	0.668583	0.742316	0.198036	0.0638573	0.00193581	0.00909743
X2771.35	P08833	3484	IGFBP1	Insulin-like growth factor-binding protein 1	-0.233964	0.0251159	1.5602e-20	1.22944e-19	0.138168	0.042706	0.00122137	0.00341516	-0.25979	0.077153	0.000763839	0.00427621
X10631.9	O15173	10424	PGRMC2	Membrane-associated progesterone receptor component 2	-0.176716	0.0189715	1.58313e-20	1.24616e-19	0.0693785	0.0305677	0.0232632	0.0458781	-0.203714	0.0531485	0.000127892	0.000994886
X2864.2	Q02750	5604	MAP2K1	Dual specificity mitogen-activated protein kinase kinase 1	-0.112561	0.0120857	1.58907e-20	1.24949e-19	-0.104291	0.0205188	3.83e-07	2.31e-06	-0.193457	0.0355766	5.6e-08	1.43e-06
X20433.19	Q9BYD6	65008	MRPL1	39S ribosomal protein L1, mitochondrial	-0.0693166	0.00745671	1.86729e-20	1.46667e-19	0.0777023	0.0122068	2.08e-10	2.18e-09	-0.0367292	0.0209194	0.0791796	0.166808
X22589.3	Q14332	2535	FZD2	Frizzled-2	-0.203858	0.0219317	1.89557e-20	1.48728e-19	-0.0703658	0.0340752	0.0389637	0.0713762	0.183288	0.0588859	0.0018629	0.0088418
X17512.2	Q13287	9111	NMI	N-myc-interactor	-0.0980111	0.0105486	1.94786e-20	1.52666e-19	0.0809129	0.0162018	6.07e-07	3.52e-06	0.115893	0.0288461	5.95e-05	0.000525738
X12715.30	Q8IZD4	196513	DCP1B	mRNA-decapping enzyme 1B	0.257961	0.0277615	1.95831e-20	1.5332e-19	-0.31772	0.0483366	5.34e-11	6.06e-10	0.0871458	0.0784319	0.266568	0.405724
X13123.3	Q9NZU0	23767	FLRT3	Leucine-rich repeat transmembrane protein FLRT3:Extracellular domain	-0.222762	0.0239804	1.99058e-20	1.55679e-19	0.0164143	0.0386819	0.671332	0.744461	0.0747079	0.0687939	0.277534	0.416931
X12933.17	Q8TC92	55068	ENOX1	Ecto-NOX disulfide-thiol exchanger 1	-0.196041	0.0211051	2.00341e-20	1.56515e-19	0.0820254	0.0328104	0.0124457	0.026697	0.0943875	0.0574915	0.100689	0.198464
X16802.31	Q9NX40	54940	OCIAD1	OCIA domain-containing protein 1	-0.172439	0.0185685	2.05304e-20	1.60087e-19	0.0311906	0.0285569	0.274775	0.368169	0.0512931	0.0494318	0.299472	0.441962
X11203.97	P30613	5313	PKLR	Pyruvate kinase PKLR	-0.246314	0.026525	2.05352e-20	1.60087e-19	0.184133	0.0420562	1.22e-05	5.38e-05	0.491487	0.0740001	3.36e-11	2.28e-09
X20074.3	Q16787	3909	LAMA3	Laminin subunit alpha-3	-0.224039	0.0241401	2.16719e-20	1.68768e-19	-0.0250881	0.0375128	0.503657	0.594038	0.123754	0.0644981	0.0550658	0.126465
X19823.75	Q96EB6	23411	SIRT1	NAD-dependent protein deacetylase sirtuin-1	-0.174976	0.0188576	2.2041e-20	1.71459e-19	0.0650204	0.0293976	0.0270199	0.0521578	0.170678	0.0513571	0.00089449	0.004862
X15579.26	Q6UWR7	133121	ENPP6	Ectonucleotide pyrophosphatase/phosphodiesterase family member 6	0.227339	0.0245036	2.23571e-20	1.73732e-19	-0.0297158	0.0407326	0.465703	0.558951	-0.0194617	0.0705441	0.78265	0.856356
X8929.7	A6H8Y1	55814	BDP1	Transcription factor TFIIIB component B'' homolog	0.162533	0.0175291	2.33739e-20	1.8144e-19	0.0534303	0.0306611	0.0814518	0.133656	-0.101098	0.0527083	0.0551478	0.126547
X13397.88	O15263	100289462	DEFB4A	Beta-defensin 4A	0.23552	0.0254297	2.56771e-20	1.99106e-19	0.352142	0.0429431	2.88e-16	6.69e-15	0.185645	0.077535	0.0166792	0.0507618
X13932.45	Q14155	8874	ARHGEF7	Rho guanine nucleotide exchange factor 7	-0.168915	0.0182427	2.64557e-20	2.04926e-19	0.129491	0.0282708	4.73e-06	2.28e-05	-0.1014	0.0489898	0.0385098	0.0963604
X15431.31	P00480	5009	OTC	Ornithine carbamoyltransferase, mitochondrial	-0.251864	0.0272034	2.65907e-20	2.05754e-19	-0.0866596	0.0452481	0.0555123	0.0967086	0.139608	0.0806626	0.083544	0.173837
X18309.18	O75390	1431	CS	Citrate synthase, mitochondrial	-0.114145	0.0123335	2.73007e-20	2.11023e-19	0.0841243	0.0201354	2.98e-05	0.000121886	0.0406109	0.0346605	0.241371	0.378205
X13687.5	P22362	6346	CCL1	C-C motif chemokine 1	0.200045	0.021615	2.75645e-20	2.12836e-19	-0.0058507	0.0360966	0.871245	0.908027	0.191171	0.0621264	0.00209922	0.00973981
X5714.88	P05013	3443	IFNA6	Interferon alpha-6	0.209804	0.0226836	2.91317e-20	2.24699e-19	-0.0832036	0.0385364	0.0308823	0.0583767	-0.0133117	0.067251	0.843098	0.8999
X17364.8	P08579	6629	SNRPB2	U2 small nuclear ribonucleoprotein B''	0.265594	0.0287174	2.9709e-20	2.2891e-19	0.248524	0.0447269	2.87e-08	2.17e-07	0.140633	0.0763009	0.0653586	0.14358
X10621.26	Q569H4	51334	PRR16	Protein Largen	-0.157643	0.0170516	3.01248e-20	2.31869e-19	-0.116051	0.028358	4.33e-05	0.000170381	-0.103868	0.0489265	0.0337981	0.0872978
X13514.121	Q15286	11021	RAB35	Ras-related protein Rab-35	-0.204234	0.0221136	3.28572e-20	2.52633e-19	-0.00122881	0.0353923	0.972304	0.981325	0.0407524	0.0613418	0.506491	0.638943
X17432.25	P27144	205	AK4	Adenylate kinase 4, mitochondrial	-0.187897	0.0203516	3.38419e-20	2.5993e-19	0.0361169	0.0315641	0.252569	0.343915	-0.0961731	0.0544381	0.0773357	0.163962
X13671.40	P08246	1991	ELANE	Neutrophil elastase	0.25435	0.0275502	3.42413e-20	2.62721e-19	0.308492	0.0446111	5.16e-12	6.88e-11	0.0494749	0.077913	0.525451	0.656498
X15641.20	Q8IYR6	100526694	TMEFF1	Tomoregulin-1	-0.180756	0.0195857	3.50361e-20	2.68537e-19	-0.328618	0.0325384	8.59e-24	4.78e-22	-0.34993	0.0569926	8.77e-10	3.83e-08
X5252.33	Q9HCR9	50940	PDE11A	Dual 3',5'-cyclic-AMP and -GMP phosphodiesterase 11A	-0.0843473	0.00914727	3.73429e-20	2.85917e-19	0.176916	0.0143236	1.2e-34	2.19e-32	0.0353181	0.0244355	0.148405	0.26415
X18314.88	Q06710	7849	PAX8	Paired box protein Pax-8	0.225155	0.0244233	3.85311e-20	2.94704e-19	-0.1073	0.04105	0.00897385	0.0199971	-0.0851764	0.0708828	0.229545	0.364759
X21971.47	Q01543	2313	FLI1	Friend leukemia integration 1 transcription factor	0.0710796	0.007713	3.92789e-20	3.00109e-19	0.00938611	0.0124111	0.449517	0.544545	0.0275193	0.0212897	0.196193	0.323175
X21499.17	Q99807	10229	COQ7	5-demethoxyubiquinone hydroxylase, mitochondrial	-0.257734	0.0279628	3.95108e-20	3.01565e-19	-0.537638	0.0442154	1.28e-33	1.99e-31	-0.489965	0.0774005	2.62e-10	1.43e-08
X19310.81	O14579	11316	COPE	Coatomer subunit epsilon	-0.209117	0.0226948	4.01585e-20	3.06187e-19	0.222602	0.0359499	6.33e-10	6.26e-09	0.1646	0.062949	0.00894934	0.0310225
X19166.15	P39019	6223	RPS19	40S ribosomal protein S19	0.16186	0.0175695	4.0477e-20	3.08294e-19	-0.0860979	0.0279594	0.00208328	0.00550183	0.0206592	0.0482798	0.668735	0.772193
X21276.11	O43490	8842	PROM1	CD133 antigen	0.233427	0.0253476	4.22071e-20	3.21135e-19	-0.160897	0.0426834	0.000165115	0.000576952	-0.14285	0.073597	0.0523066	0.122239
X8760.10	Q9BTE7	84259	DCUN1D5	DCN1-like protein 5	-0.232537	0.0252543	4.22913e-20	3.2144e-19	0.0876616	0.0413549	0.0340672	0.0635567	0.377646	0.0735555	2.92e-07	5.83e-06
X7110.2	Q9UBS4	51726	DNAJB11	DnaJ homolog subfamily B member 11	-0.175597	0.0190738	4.29634e-20	3.26209e-19	-0.0476447	0.0293098	0.104095	0.163947	-0.0963151	0.0499761	0.053996	0.124629
X20426.34	Q96KN4	151354	LRATD1	Protein FAM84A	-0.204215	0.0221839	4.35514e-20	3.30329e-19	0.0737587	0.0345988	0.0330611	0.0619332	-0.0236617	0.0604556	0.695523	0.791641
X3181.50	P25774	1520	CTSS	Cathepsin S	-0.215755	0.0234432	4.41876e-20	3.34806e-19	0.146464	0.0390257	0.000176324	0.000611141	0.16443	0.0669275	0.0140435	0.0443322
X15614.168	Q8N149	11027	LILRA2	Leukocyte immunoglobulin-like receptor subfamily A member 2	-0.229447	0.0249396	4.57996e-20	3.46659e-19	-0.0847275	0.0405051	0.0365006	0.0675604	0.0498581	0.0710492	0.482868	0.618889
X17405.2	Q9Y5K5	51377	UCHL5	Ubiquitin carboxyl-terminal hydrolase isozyme L5	-0.148381	0.0161351	4.71475e-20	3.56206e-19	0.0991564	0.0265127	0.000185716	0.000640038	-0.113024	0.0457194	0.0134572	0.0428525
X21786.25	Q92772	8999	CDKL2	Cyclin-dependent kinase-like 2	0.124352	0.0135222	4.71586e-20	3.56206e-19	-0.127722	0.021379	2.44e-09	2.25e-08	0.0573659	0.0367447	0.118526	0.223876
X18415.16	Q9H0F7	84100	ARL6	ADP-ribosylation factor-like protein 6	0.144559	0.0157248	4.87148e-20	3.6758e-19	-0.17393	0.0244067	1.15e-12	1.68e-11	-0.0504456	0.0424186	0.234394	0.36963
X10363.13	P84022	4088	SMAD3	Mothers against decapentaplegic homolog 3	0.0651469	0.00708819	4.92833e-20	3.71485e-19	0.000208016	0.0112878	0.985298	0.990389	0.133483	0.0197285	1.44e-11	1.08e-09
X24971.2	Q9Y2H2	22876	INPP5F	Phosphatidylinositide phosphatase SAC2	0.187193	0.0203798	5.20304e-20	3.91787e-19	0.0160388	0.0304817	0.598784	0.681852	0.0290827	0.0532559	0.585021	0.704946
X22403.13	O60814	85236	H2BC12	Histone H2B type 1-K	0.253146	0.0275671	5.40631e-20	4.06673e-19	0.134989	0.0442503	0.00229407	0.00598049	-0.00303252	0.0759487	0.968151	0.980664
X8654.13	O14672	102	ADAM10	Disintegrin and metalloproteinase domain-containing protein 10:Cytoplasmic domain	0.17079	0.0186408	6.4715e-20	4.86297e-19	0.00687932	0.0319427	0.82949	0.874709	0.0125655	0.0552452	0.820081	0.884035
X7968.15	O95727	56253	CRTAM	Cytotoxic and regulatory T-cell molecule	-0.239407	0.0261431	6.72888e-20	5.05116e-19	0.0645258	0.0421048	0.125449	0.192378	0.176798	0.0726309	0.0149523	0.0464967
X3761.4	P35354	5743	PTGS2	Prostaglandin G/H synthase 2	0.260369	0.0284235	6.74076e-20	5.05488e-19	0.0535755	0.0455321	0.239384	0.328911	0.107099	0.077736	0.168341	0.290286
X21160.4	Q96FZ7	79643	CHMP6	Charged multivesicular body protein 6	0.102184	0.0111612	6.84986e-20	5.13141e-19	-0.0554005	0.0182651	0.00243024	0.0062972	-0.107202	0.0315841	0.000692576	0.00396558
X17746.77	Q9Y3D6	51024	FIS1	Mitochondrial fission 1 protein	0.124669	0.01362	6.97345e-20	5.21863e-19	0.0400287	0.0215826	0.0636891	0.108693	-0.0113242	0.0379447	0.765378	0.843684
X9197.4	O00182	3965	LGALS9	Galectin-9	-0.194525	0.0212868	8.0337e-20	6.00591e-19	0.0723192	0.0344558	0.0358667	0.0664715	0.231856	0.0594217	9.64e-05	0.000787615
X8985.13	Q96JX3	84947	SERAC1	Protein SERAC1	0.161399	0.0176638	8.10878e-20	6.05583e-19	0.0191585	0.0303676	0.528138	0.618111	0.0275693	0.0525334	0.599744	0.718766
X18881.7	P48960	976	ADGRE5	CD97 antigen	-0.227293	0.0248829	8.35396e-20	6.23255e-19	-0.0703807	0.0364767	0.0537186	0.0939263	0.0695003	0.0633105	0.272347	0.411769
X9934.29	Q00169	5306	PITPNA	Phosphatidylinositol transfer protein alpha isoform	-0.190001	0.0208202	8.99879e-20	6.70676e-19	0.0234411	0.0333485	0.482136	0.573856	-0.206675	0.058456	0.000409832	0.0025836
X13068.139	O14618	9973	CCS	Copper chaperone for superoxide dismutase	-0.207292	0.0227164	9.09411e-20	6.77088e-19	0.173593	0.0370323	2.82e-06	1.43e-05	0.130654	0.0640487	0.0414008	0.101802
X11708.2	P31025	3933	LCN1	Lipocalin-1	0.215922	0.0236674	9.29e-20	6.90968e-19	0.124504	0.038941	0.00139466	0.00384986	-0.084115	0.067152	0.210396	0.340644
X15636.49	Q8WY21	114815	SORCS1	VPS10 domain-containing receptor SorCS1	-0.179668	0.0197049	9.68162e-20	7.19361e-19	-0.0503682	0.0328659	0.125442	0.192378	-0.138369	0.0568945	0.0150421	0.0466759
X24462.4	Q14028	1258	CNGB1	Cyclic nucleotide-gated cation channel beta-1	-0.201311	0.0220802	9.77326e-20	7.25431e-19	-0.0848811	0.0369595	0.0216757	0.0431089	-0.286824	0.0638987	7.3e-06	8.88e-05
X6462.12	Q99727	7079	TIMP4	Metalloproteinase inhibitor 4	0.218718	0.0239925	9.82102e-20	7.28234e-19	0.118297	0.040097	0.00318686	0.00801001	0.134548	0.0721415	0.06222	0.138395
X9802.27	Q96AD5	57104	PNPLA2	Patatin-like phospholipase domain-containing protein 2	0.252734	0.0277346	1.0201e-19	7.55643e-19	-0.186676	0.044709	3.02e-05	0.000123137	-0.189015	0.0776543	0.0149588	0.0464967
X14150.7	Q9UHA7	27179	IL36A	Interleukin-36 alpha	0.246283	0.0270489	1.08427e-19	8.02357e-19	-0.334364	0.0430783	9.72e-15	1.84e-13	-0.0898775	0.0748993	0.230193	0.36547
X11450.110	P07237	5034	P4HB	Protein disulfide-isomerase	-0.227	0.0249466	1.1453e-19	8.46664e-19	-0.0147051	0.041833	0.725211	0.789438	-0.267197	0.0739417	0.000304339	0.00201483
X12571.14	P36405	403	ARL3	ADP-ribosylation factor-like protein 3	-0.0713829	0.0078485	1.18454e-19	8.74782e-19	-0.111257	0.013119	2.76e-17	7.06e-16	-0.026586	0.0227108	0.241789	0.378607
X13986.6	O43813	10314	LANCL1	LanC-like protein 1	-0.104097	0.0114512	1.23665e-19	9.12339e-19	0.0440381	0.0176111	0.0124241	0.0266664	0.150553	0.0307569	1.01e-06	1.67e-05
X7154.92	Q6P5S2	352999	LEG1	Protein LEG1 homolog	-0.222737	0.0245076	1.25914e-19	9.27992e-19	0.117878	0.0400537	0.00326238	0.00818007	-0.0831005	0.0713166	0.243967	0.381033
X11243.90	Q5T601	266977	ADGRF1	Adhesion G-protein coupled receptor F1	0.194954	0.0214495	1.26803e-19	9.33602e-19	-0.0984874	0.034286	0.00408652	0.00998546	-0.100241	0.060425	0.0971823	0.193647
X21387.64	Q16819	4224	MEP1A	Meprin A subunit alpha	0.207074	0.0227994	1.33498e-19	9.81902e-19	-0.0889209	0.0357557	0.0129122	0.0275197	0.0310966	0.0623782	0.618138	0.73235
X12478.15	P62888	6156	RPL30	60S ribosomal protein L30	0.222456	0.0245195	1.45969e-19	1.07255e-18	0.0504894	0.040445	0.211952	0.297157	0.134874	0.0693696	0.051906	0.121536
X20402.11	P0DI81	6399	TRAPPC2	Trafficking protein particle complex subunit 2	0.0712418	0.00785539	1.49939e-19	1.09992e-18	-0.0270314	0.012258	0.0274753	0.0528968	0.0227516	0.0212951	0.285382	0.425389
X5486.73	P13598	3384	ICAM2	Intercellular adhesion molecule 2	0.244768	0.0269882	1.49996e-19	1.09992e-18	-0.249032	0.0450557	3.39e-08	2.5e-07	0.198142	0.0780629	0.011165	0.0371098
X18387.7	P50502	6767	ST13	Hsc70-interacting protein	-0.213671	0.0235676	1.54577e-19	1.13237e-18	-0.297419	0.0371281	1.35e-15	2.85e-14	-0.15098	0.0642048	0.018726	0.0558258
X8699.43	Q9NZV1	51232	CRIM1	Cysteine-rich motor neuron 1 protein:Cytoplasmic domain	0.209967	0.0231746	1.64788e-19	1.20596e-18	0.0443912	0.0395481	0.261711	0.353852	-0.113111	0.0685077	0.0987774	0.195862
X20562.78	Q12918	3820	KLRB1	Killer cell lectin-like receptor subfamily B member 1	-0.235989	0.0260588	1.70613e-19	1.24734e-18	-0.115754	0.0419737	0.00583697	0.0136583	0.00471717	0.0721084	0.947844	0.967623
X23366.15	Q96S82	84993	UBL7	Ubiquitin-like protein 7	-0.0790037	0.00872593	1.72258e-19	1.25811e-18	-0.142157	0.0144681	1.27e-22	6.09e-21	-0.0501343	0.0252973	0.0475433	0.113324
X23595.6	Q8IV20	144811	LACC1	Laccase domain-containing protein 1	-0.191455	0.0211494	1.75871e-19	1.28321e-18	0.0146891	0.0346033	0.671216	0.744461	-0.0928984	0.0593772	0.11774	0.222795
X13587.10	Q9H0H5	29127	RACGAP1	Rac GTPase-activating protein 1	-0.243799	0.0269421	1.81583e-19	1.32356e-18	-0.111094	0.0444568	0.0124835	0.0267703	-0.122365	0.076703	0.110693	0.213056
X4149.8	P01127	5155	PDGFB	Platelet-derived growth factor subunit B	-0.170357	0.018839	1.91254e-19	1.39266e-18	0.0354354	0.0285751	0.214992	0.3006	0.0329416	0.0486369	0.498243	0.632258
X8048.9	Q8N4E7	94033	FTMT	Ferritin, mitochondrial	0.241569	0.0267185	1.94011e-19	1.41133e-18	-0.350829	0.0425379	1.96e-16	4.6e-15	-0.158619	0.0737613	0.0315587	0.082754
X11173.29	Q7Z6M3	284021	MILR1	Allergin-1	-0.237447	0.0262658	1.98061e-19	1.43935e-18	-0.285305	0.0423439	1.76e-11	2.16e-10	-0.335262	0.0733496	4.96e-06	6.38e-05
X20181.17	Q9UKX5	22801	ITGA11	Integrin alpha-11	0.239973	0.0265462	1.98355e-19	1.44005e-18	-0.103348	0.0438528	0.0184706	0.0376804	-0.20429	0.0759539	0.00717198	0.0262433
X12893.159	Q16666	3428	IFI16	Gamma-interferon-inducible protein 16:Isoform 2, Hematopoietic expression, interferon-inducible nature, and nuclear localization 2	0.250673	0.02774	2.06489e-19	1.49761e-18	0.0330262	0.0426046	0.438265	0.533833	0.110491	0.0730986	0.130705	0.240892
X12386.11	Q9H4A4	6051	RNPEP	Aminopeptidase B	-0.215471	0.0238515	2.07345e-19	1.50233e-18	-0.190983	0.039489	1.35e-06	7.36e-06	-0.479812	0.0691564	4.37e-12	3.84e-10
X5744.12	Q9BUN1	54964	MENT	Protein MENT	0.229476	0.0254123	2.14623e-19	1.55351e-18	0.0774511	0.0399208	0.0524102	0.0921617	-0.0395312	0.0714873	0.580296	0.701688
X23526.25	Q96EK9	112970	KTI12	Protein KTI12 homolog	0.0919013	0.0101781	2.15178e-19	1.55598e-18	0.197681	0.0163564	2.93e-33	4.18e-31	0.26028	0.0294739	1.32e-18	4.54e-16
X2475.1	P10721	3815	KIT	Mast/stem cell growth factor receptor Kit	-0.2158	0.023904	2.18903e-19	1.58135e-18	-0.159348	0.0394858	5.51e-05	0.000211571	-0.173646	0.0688427	0.0116814	0.0384406
X21848.18	Q712K3	54926	UBE2R2	Ubiquitin-conjugating enzyme E2 R2	-0.1861	0.0206166	2.23857e-19	1.61554e-18	-0.0473624	0.0289574	0.101978	0.161205	0.210929	0.0508482	3.4e-05	0.000327843
X11220.53	Q8TEF2	414152	C10orf105	Uncharacterized protein C10orf105	0.220388	0.0244212	2.27638e-19	1.6412e-18	-0.167237	0.0397572	2.63e-05	0.000109121	-0.101766	0.0686281	0.138162	0.251263
X9524.46	Q6ZUB0	389761	SPATA31D4	Putative spermatogenesis-associated protein 31D4	0.226266	0.0250878	2.38869e-19	1.72047e-18	-0.107177	0.0421927	0.0111045	0.0241686	0.302245	0.0737725	4.24e-05	0.000392836
X21163.21	Q9NVG8	54662	TBC1D13	TBC1 domain family member 13	-0.0852078	0.00945118	2.43583e-19	1.75269e-18	0.0179801	0.0149192	0.228185	0.315882	0.0738786	0.0259228	0.00438653	0.0177334
X13078.3	P41208	1069	CETN2	Centrin-2	0.188156	0.0208688	2.44876e-19	1.76026e-18	-0.16882	0.0327257	2.57e-07	1.62e-06	-0.0510773	0.0573243	0.372952	0.516031
X13474.40	Q9Y2Q3	373156	GSTK1	Glutathione S-transferase kappa 1	-0.0664523	0.00737145	2.45212e-19	1.76093e-18	0.106601	0.0119033	4.38e-19	1.46e-17	0.0374309	0.0206441	0.0698556	0.151688
X13114.50	P51884	4060	LUM	Lumican	-0.225395	0.0250055	2.4858e-19	1.78337e-18	-0.11477	0.0417674	0.00601663	0.0140337	-0.111896	0.0730673	0.125717	0.233943
X23559.10	Q96HY6	65992	DDRGK1	DDRGK domain-containing protein 1	-0.0982812	0.0109062	2.52795e-19	1.81182e-18	0.133738	0.0175663	3.06e-14	5.44e-13	-0.0425409	0.0307363	0.166389	0.287805
X18218.48	Q96F85	25927	CNRIP1	CB1 cannabinoid receptor-interacting protein 1	-0.250274	0.0277691	2.53252e-19	1.81331e-18	0.0920333	0.0423915	0.0299673	0.0568832	0.336688	0.0750271	7.33e-06	8.9e-05
X23522.1	P0DJR0	100507096	GIMD1	GTPase IMAP family member GIMD1	-0.216723	0.0240562	2.60112e-19	1.8606e-18	-0.0701234	0.0411076	0.0880864	0.142998	-0.439917	0.0716527	8.78e-10	3.83e-08
X7948.129	A6NH11	388323	GLTPD2	Glycolipid transfer protein domain-containing protein 2	-0.227856	0.0252936	2.60437e-19	1.8611e-18	-0.134562	0.0418422	0.0013068	0.00363144	0.0606584	0.0764614	0.427621	0.568575
X9950.229	P18627	3902	LAG3	Lymphocyte activation gene 3 protein	-0.238103	0.0264325	2.61969e-19	1.87021e-18	-0.0494319	0.0435735	0.25665	0.34847	0.0325953	0.0758606	0.667448	0.771281
X20086.5	Q15907	9230	RAB11B	Ras-related protein Rab-11B	-0.0528334	0.00586608	2.64133e-19	1.88382e-18	0.0257361	0.00945104	0.00648513	0.0149684	-0.0261736	0.0164667	0.112001	0.214748
X17490.4	Q9H299	83442	SH3BGRL3	SH3 domain-binding glutamic acid-rich-like protein 3	-0.0676328	0.00751051	2.67724e-19	1.90756e-18	-0.0226754	0.0118404	0.0555268	0.0967108	0.0268145	0.0205182	0.191306	0.317493
X5018.68	P30041	9588	PRDX6	Peroxiredoxin-6	-0.123663	0.0137356	2.72736e-19	1.94138e-18	-0.0790602	0.0213605	0.000216385	0.000732234	0.0633034	0.0369406	0.0866409	0.178204
X22528.1	Q9UIL8	51131	PHF11	PHD finger protein 11	0.222889	0.0247659	2.83318e-19	2.01474e-18	0.16899	0.0400199	2.45e-05	0.000102279	0.0531305	0.0693018	0.443317	0.582223
X12396.19	Q6NVY1	26275	HIBCH	3-hydroxyisobutyryl-CoA hydrolase, mitochondrial	-0.0784518	0.00872135	2.9222e-19	2.07602e-18	0.105821	0.0136961	1.28e-14	2.37e-13	0.00708134	0.0237369	0.765464	0.843684
X20946.41	Q8WW33	121355	GTSF1	Gametocyte-specific factor 1	0.224311	0.0249327	2.92548e-19	2.07632e-18	-0.0818603	0.0416867	0.0496106	0.0878125	-0.0855184	0.0719896	0.234908	0.369975
X7857.22	P30990	4922	NTS	Neurotensin/neuromedin N	0.230354	0.0256191	3.03548e-19	2.1523e-18	-0.251108	0.0425179	3.69e-09	3.31e-08	0.146883	0.0735836	0.0459617	0.110347
X14057.68	O95150	9966	TNFSF15	Tumor necrosis factor ligand superfamily member 15	0.243402	0.0270802	3.15453e-19	2.23454e-18	0.245116	0.0458139	9.11e-08	6.21e-07	0.138749	0.0776201	0.0739001	0.158662
X2875.15	P20226	6908	TBP	TATA-box-binding protein	0.246275	0.0274105	3.29139e-19	2.32922e-18	-0.0587559	0.0438752	0.180572	0.259926	-0.0470739	0.0758022	0.534617	0.664193
X4126.22	P17213	671	BPI	Bactericidal permeability-increasing protein	0.257124	0.0286262	3.34138e-19	2.3623e-18	0.245345	0.0457226	8.36e-08	5.72e-07	0.134607	0.0793242	0.0897633	0.182404
X19294.26	Q9P021	9419	CRIPT	Cysteine-rich PDZ-binding protein	-0.168492	0.0187627	3.37409e-19	2.38311e-18	0.0332509	0.0286992	0.246665	0.33698	-0.089198	0.0500244	0.0746201	0.159784
X17158.17	P62253	7326	UBE2G1	Ubiquitin-conjugating enzyme E2 G1	0.258717	0.0288058	3.40382e-19	2.40178e-18	-0.0204366	0.0438786	0.64141	0.718493	0.0722053	0.0747886	0.334355	0.47918
X11205.10	P26010	3695	ITGB7	Integrin beta-7	0.261819	0.0291627	3.51076e-19	2.47485e-18	0.215678	0.0461627	3.05e-06	1.53e-05	0.0396489	0.0803547	0.621732	0.735171
X24643.21	Q9Y2S2	51084	CRYL1	Lambda-crystallin homolog	-0.113588	0.0126573	3.53839e-19	2.49192e-18	0.0331815	0.0205918	0.107145	0.168169	0.0864291	0.0360858	0.0166445	0.0507208
X9359.9	Q6UY11	65989	DLK2	Protein delta homolog 2	-0.196708	0.0219204	3.57231e-19	2.51338e-18	0.0304901	0.0351141	0.385256	0.481896	0.108801	0.0617378	0.0780672	0.164937
X14216.35	Q7L014	9879	DDX46	Probable ATP-dependent RNA helicase DDX46	-0.177595	0.0198005	3.71676e-19	2.61248e-18	0.104233	0.0312164	0.000845695	0.0024667	0.0881903	0.0541758	0.103606	0.202843
X19819.7	Q2M5E4	431704	RGS21	Regulator of G-protein signaling 21	0.182761	0.0203802	3.77324e-19	2.64963e-18	0.0180845	0.0335114	0.589456	0.673756	0.110096	0.0590097	0.062126	0.138271
X11464.9	Q01201	5971	RELB	Transcription factor RelB	-0.175791	0.0196047	3.80576e-19	2.6699e-18	0.00849328	0.0306982	0.782042	0.837541	0.0186907	0.0536524	0.727576	0.816647
X12358.6	P78318	3476	IGBP1	Immunoglobulin-binding protein 1	-0.0891337	0.00994188	3.82399e-19	2.68011e-18	0.00551797	0.0160946	0.731725	0.79534	0.0627926	0.0278996	0.0244405	0.0683077
X18222.34	Q9NR46	56904	SH3GLB2	Endophilin-B2	-0.145626	0.0162438	3.84092e-19	2.68938e-18	-0.0488858	0.0260175	0.0602962	0.103827	0.0464513	0.0449839	0.30182	0.444887
X5464.52	P62993	2885	GRB2	Growth factor receptor-bound protein 2	-0.0893973	0.00997324	3.88497e-19	2.71761e-18	0.0606144	0.0159517	0.000146134	0.000515821	0.0393322	0.0278594	0.158054	0.276603
X21762.32	P51784	8237	USP11	Ubiquitin carboxyl-terminal hydrolase 11	0.224497	0.0250506	3.98526e-19	2.7851e-18	-0.213497	0.0406302	1.53e-07	1.01e-06	-0.287554	0.0708732	5.03e-05	0.00045388
X20952.15	Q9NTX5	55862	ECHDC1	Ethylmalonyl-CoA decarboxylase	-0.137632	0.0153594	3.99585e-19	2.78982e-18	0.163043	0.0239094	1e-11	1.28e-10	0.149898	0.0416581	0.000322758	0.00211563
X24293.39	P22307	6342	SCP2	Nonspecific lipid-transfer protein:isoform 6	-0.0972911	0.01086	4.06576e-19	2.83591e-18	0.0797609	0.016939	2.55e-06	1.3e-05	0.0699534	0.0297825	0.0188639	0.0559393
X8839.4	O75431	10651	MTX2	Metaxin-2	0.235341	0.0262772	4.21256e-19	2.9355e-18	-0.0367508	0.0440406	0.404046	0.50027	-0.129528	0.0762135	0.0892677	0.181803
X9257.14	Q9BSH4	51204	TACO1	Translational activator of cytochrome c oxidase 1	-0.0799381	0.00893031	4.34235e-19	3.02305e-18	0.0458999	0.0144991	0.00155439	0.00423707	-0.0857004	0.0251698	0.000665963	0.00382824
X23637.55	Q96BH1	64320	RNF25	E3 ubiquitin-protein ligase RNF25	0.179352	0.0200372	4.38072e-19	3.04686e-18	0.00501956	0.0330903	0.879434	0.913524	-0.00173177	0.0574677	0.975961	0.985217
X20913.27	P41567	10209	EIF1	Eukaryotic translation initiation factor 1	-0.157934	0.0176559	4.6077e-19	3.20167e-18	-0.381973	0.0290252	4.97e-39	1.39e-36	-0.278301	0.0506678	4.11e-08	1.08e-06
X6213.10	Q6NT52	114336	CGB2	Choriogonadotropin subunit beta variant 2	-0.195313	0.0218396	4.67802e-19	3.24744e-18	-0.112625	0.0352697	0.00141374	0.00389423	-0.0720166	0.0602713	0.23218	0.367266
X12332.7	O00418	29904	EEF2K	Eukaryotic elongation factor 2 kinase	0.248806	0.0278345	4.90817e-19	3.40396e-18	-0.243012	0.0441787	3.94e-08	2.86e-07	0.0893386	0.0778647	0.251278	0.389261
X5060.62	Q9NZQ7	29126	CD274	Programmed cell death 1 ligand 1	-0.232893	0.026063	5.06899e-19	3.51216e-18	0.0870818	0.0402899	0.0307061	0.058089	0.139031	0.0709735	0.0501685	0.118075
X2647.66	P50395	2665	GDI2	Rab GDP dissociation inhibitor beta	-0.0829229	0.00929193	5.5368e-19	3.83265e-18	-0.0528566	0.0153916	0.000598308	0.00181183	0.00524846	0.0268257	0.84489	0.900614
X16021.30	P55286	1006	CDH8	Cadherin-8	-0.195689	0.0219764	6.63626e-19	4.58935e-18	0.178806	0.034492	2.24e-07	1.43e-06	0.151522	0.0601554	0.0117986	0.038704
X21507.48	Q9NX08	54951	COMMD8	COMM domain-containing protein 8	0.250775	0.0281935	7.28537e-19	5.03083e-18	-0.120336	0.0443931	0.00673341	0.0154631	-0.00611701	0.0763469	0.936143	0.960928
X8859.51	O75493	770	CA11	Carbonic anhydrase-related protein 11	0.197654	0.0222243	7.28846e-19	5.03083e-18	-0.164183	0.036956	9.04e-06	4.11e-05	-0.0127003	0.0632892	0.840962	0.898662
X21710.16	Q8NFZ3	22829	NLGN4Y	Neuroligin-4, Y-linked	0.213768	0.0240343	7.29786e-19	5.03256e-18	-0.112281	0.0387213	0.00374851	0.00924945	-0.22653	0.0668467	0.000706374	0.00400994
X20066.19	Q13467	7855	FZD5	Frizzled-5	-0.191725	0.0215573	7.33362e-19	5.05243e-18	-0.0326807	0.0350251	0.350824	0.446586	0.0121766	0.0599807	0.839135	0.897236
X8775.61	Q8N5W8	196792	FAM24B	Protein FAM24B	0.226074	0.025423	7.4158e-19	5.10423e-18	-0.103998	0.0420966	0.013521	0.028708	-0.00132393	0.072948	0.985521	0.990685
X12712.9	Q9NP66	10363	HMG20A	High mobility group protein 20A	0.214439	0.0241191	7.52278e-19	5.17297e-18	-0.249244	0.040164	5.81e-10	5.77e-09	-0.14507	0.0690969	0.0358124	0.0912079
X2752.62	P43026	8200	GDF5	Growth/differentiation factor 5	0.243184	0.0273557	7.59285e-19	5.21624e-18	-0.101717	0.0444603	0.022182	0.0439987	-0.0531373	0.0759344	0.484092	0.619586
X20939.113	Q9NX24	55651	NHP2	H/ACA ribonucleoprotein complex subunit 2	0.22604	0.0254441	8.01626e-19	5.50193e-18	-0.0655015	0.040284	0.104004	0.163874	-0.230442	0.06875	0.000807441	0.0044674
X5006.71	O15264	5603	MAPK13	Mitogen-activated protein kinase 13	0.235904	0.0265629	8.28128e-19	5.67848e-18	-0.144008	0.0432974	0.0008864	0.00256693	-0.0902771	0.0750676	0.229175	0.364251
X9127.4	P58743	375611	SLC26A5	Prestin	0.184544	0.020782	8.32329e-19	5.70192e-18	0.0228692	0.0342866	0.504798	0.595288	0.12521	0.0584741	0.0322909	0.0843011
X23203.3	Q9HB40	59342	SCPEP1	Retinoid-inducible serine carboxypeptidase	-0.138786	0.0156371	8.56577e-19	5.86253e-18	0.0768876	0.0249954	0.00210658	0.00555129	0.0599879	0.0442439	0.175196	0.297948
X13741.36	P08833	3484	IGFBP1	Insulin-like growth factor-binding protein 1	-0.215732	0.0243139	8.75792e-19	5.98841e-18	0.0833241	0.0413652	0.0440149	0.0790209	-0.208733	0.0742252	0.00493596	0.0195215
X24671.15	Q9ULZ3	29108	PYCARD	Apoptosis-associated speck-like protein containing a CARD	0.215438	0.0242842	8.87788e-19	6.06475e-18	-0.149234	0.0395703	0.000163858	0.00057311	0.134361	0.0689437	0.0513563	0.120559
X23620.16	Q6JBY9	92241	RCSD1	CapZ-interacting protein	-0.256019	0.0288757	9.46828e-19	6.46201e-18	0.158534	0.044241	0.000341913	0.00109742	-0.0486964	0.0755674	0.519334	0.650864
X3437.80	P36888	2322	FLT3	Receptor-type tyrosine-protein kinase FLT3	-0.140758	0.015882	9.67854e-19	6.59933e-18	0.0105441	0.023077	0.647752	0.723818	0.00234676	0.0402915	0.953556	0.971278
X11266.8	Q14242	6404	SELPLG	P-selectin glycoprotein ligand 1:Extracellular domain	-0.218385	0.0246498	9.88562e-19	6.73423e-18	0.0475341	0.0399197	0.2338	0.322393	0.0270761	0.0697213	0.697772	0.793209
X6256.9	O95867	80740	LY6G6C	Lymphocyte antigen 6 complex locus protein G6c	0.181015	0.0204362	1.00397e-18	6.83282e-18	-0.00645105	0.0325406	0.842859	0.885117	0.0649834	0.0558736	0.244855	0.381624
X21707.15	Q5VWW1	389941	C1QL3	Complement C1q-like protein 3	-0.232967	0.0263214	1.06683e-18	7.25387e-18	-0.0270704	0.0404449	0.503318	0.593883	-0.154469	0.0714617	0.030689	0.081136
X5229.90	P20839	3614	IMPDH1	Inosine-5'-monophosphate dehydrogenase 1	0.185373	0.0209485	1.08308e-18	7.35749e-18	-0.0171643	0.0342201	0.615976	0.696857	-0.00709586	0.0591271	0.904479	0.940645
X18884.22	Q9UDY4	11080	DNAJB4	DnaJ homolog subfamily B member 4	-0.118492	0.0133919	1.09055e-18	7.40134e-18	0.0142157	0.0217057	0.512538	0.602845	0.200347	0.0375121	9.57e-08	2.2e-06
X25272.17	Q9H251	64072	CDH23	Cadherin-23	-0.22356	0.0252671	1.09618e-18	7.43263e-18	0.0325426	0.0423419	0.442179	0.537891	-0.513022	0.0737881	3.95e-12	3.51e-10
X17345.12	Q8N4Q0	284273	ZADH2	Prostaglandin reductase 3	-0.073433	0.00830387	1.13818e-18	7.71024e-18	0.106657	0.0133513	1.61e-15	3.36e-14	0.0086201	0.0226724	0.703808	0.798486
X15426.5	Q99519	4758	NEU1	Sialidase-1	-0.233689	0.0264387	1.18746e-18	8.03655e-18	0.189741	0.0426535	8.8e-06	4.01e-05	0.389752	0.0743052	1.61e-07	3.43e-06
X22950.6	O00478	10384	BTN3A3	Butyrophilin subfamily 3 member A3	-0.244038	0.0276228	1.2458e-18	8.4236e-18	-0.0688606	0.0454508	0.129811	0.197385	-0.313194	0.0771633	4.99e-05	0.000452109
X7806.33	Q9UBV7	11285	B4GALT7	Beta-1,4-galactosyltransferase 7	-0.192524	0.0217971	1.25364e-18	8.46873e-18	-0.0441827	0.0344263	0.1994	0.282328	-0.0984649	0.0594016	0.097445	0.193884
X5687.5	P14314	5589	PRKCSH	Glucosidase 2 subunit beta	0.22418	0.0253949	1.30984e-18	8.84022e-18	0.139882	0.0398767	0.0004549	0.00141227	0.00377694	0.0688626	0.956262	0.972947
X17750.8	P31350	6241	RRM2	Ribonucleoside-diphosphate reductase subunit M2	-0.196716	0.0222952	1.3659e-18	9.21002e-18	-0.0361445	0.0376782	0.337449	0.434416	-0.344289	0.0644371	9.46e-08	2.2e-06
X13468.5	Q96JN8	84461	NEURL4	Neuralized-like protein 4	0.200011	0.0226803	1.42212e-18	9.58028e-18	0.00895949	0.0382681	0.814896	0.863214	-0.0156564	0.06561	0.811402	0.877708
X21751.6	O75317|Q8TAF3	219333|57599	USP12|WDR48	USP12/WDR48 Complex	-0.159762	0.0181186	1.43426e-18	9.65314e-18	0.0196004	0.0273188	0.47311	0.565792	0.0387919	0.0473661	0.412829	0.555552
X3115.64	P28482	5594	MAPK1	Mitogen-activated protein kinase 1	0.0706548	0.00801362	1.43782e-18	9.66818e-18	0.0490067	0.0120904	5.11e-05	0.000198527	0.0515987	0.0201692	0.0105414	0.0353432
X21329.66	Q8TCD6	493911	PHOSPHO2	Pyridoxal phosphate phosphatase PHOSPHO2	0.211028	0.0239358	1.45486e-18	9.77373e-18	-0.114159	0.0378195	0.00255074	0.00658136	-0.206796	0.066444	0.00186465	0.00884281
X18814.21	P08476|P55103	3624|3626	INHBA|INHBC	Inhibin beta A chain:Inhibin beta C chain heterodimer	0.195125	0.0221397	1.49357e-18	1.00246e-17	-0.0781029	0.0365144	0.0324782	0.0610295	0.325354	0.0649958	5.72e-07	1.03e-05
X9391.60	Q9UHG2	27344	PCSK1N	ProSAAS	-0.243717	0.0276544	1.50634e-18	1.01009e-17	-0.210422	0.0451647	3.25e-06	1.62e-05	0.00195828	0.0790747	0.980243	0.987833
X18156.7	Q9NT62	64422	ATG3	Ubiquitin-like-conjugating enzyme ATG3	-0.224498	0.025492	1.58453e-18	1.06155e-17	-0.305331	0.0420553	4.35e-13	6.63e-12	0.0064897	0.0724551	0.928633	0.956586
X17843.30	Q9HAB8	79717	PPCS	Phosphopantothenate--cysteine ligase	-0.0579917	0.00658692	1.60918e-18	1.07707e-17	-0.011188	0.0106747	0.294639	0.389274	0.0293743	0.0186049	0.114421	0.217821
X10339.48	P09104	2026	ENO2	Gamma-enolase	-0.177751	0.0201915	1.62659e-18	1.08689e-17	-0.140455	0.0319823	1.14e-05	5.1e-05	0.0832848	0.058401	0.153893	0.271669
X20386.15	Q6GMV3	391356	PTRHD1	Putative peptidyl-tRNA hydrolase PTRHD1	-0.0706996	0.00803146	1.62683e-18	1.08689e-17	-0.0285692	0.0124278	0.0215481	0.0429019	0.0930415	0.0213826	1.37e-05	0.000152395
X5903.91	P11142	3312	HSPA8	Heat shock cognate 71 kDa protein	0.239709	0.0272538	1.7535e-18	1.17044e-17	-0.0884831	0.0425081	0.0374247	0.0690428	0.0984566	0.0733003	0.179258	0.302737
X5015.15	Q13093	7941	PLA2G7	Platelet-activating factor acetylhydrolase	0.22019	0.0250433	1.7881e-18	1.19245e-17	0.340708	0.0417324	3.89e-16	8.69e-15	0.170868	0.0747452	0.0222866	0.0636547
X24717.26	Q15257	5524	PTPA	Serine/threonine-protein phosphatase 2A regulatory subunit B'	-0.0873364	0.00993627	1.82744e-18	1.21757e-17	-0.0236614	0.0163244	0.147261	0.219442	0.0611098	0.0285212	0.0321819	0.0840766
X12616.45	Q9UHY1	29959	NRBP1	Nuclear receptor-binding protein	0.195246	0.0222182	1.86893e-18	1.24407e-17	-0.146698	0.036826	6.87e-05	0.000258851	0.142189	0.0641445	0.0266791	0.0728875
X23402.147	Q96MZ0	78997	GDAP1L1	Ganglioside-induced differentiation-associated protein 1-like 1	-0.227262	0.0258726	1.93373e-18	1.28603e-17	-0.121656	0.042011	0.00379511	0.00933284	-0.672057	0.0745285	2.52e-19	9.18e-17
X22402.12	Q96QV6	221613	H2AC1	Histone H2A type 1-A	0.240499	0.027388	2.00051e-18	1.32923e-17	0.0976096	0.0439035	0.0262347	0.0508441	-0.0436703	0.075571	0.563372	0.689112
X14756.29	P13598	3384	ICAM2	Intercellular adhesion molecule 2	-0.212311	0.0241832	2.00719e-18	1.33209e-17	0.0725144	0.0395397	0.0667072	0.112945	0.0195994	0.0687333	0.775538	0.851468
X13453.2	O75394	9553	MRPL33	39S ribosomal protein L33, mitochondrial	0.238545	0.0271661	2.00846e-18	1.33209e-17	-0.328595	0.045183	3.99e-13	6.11e-12	0.152745	0.0744445	0.0402326	0.0994761
X19236.24	P53999	10923	SUB1	Activated RNA polymerase II transcriptional coactivator p15	0.251923	0.0286969	2.05403e-18	1.36107e-17	-0.00908336	0.0442929	0.837521	0.880654	0.0347636	0.0758469	0.646726	0.754214
X12619.14	P35813	5494	PPM1A	Protein phosphatase 1A	-0.19268	0.0219611	2.11307e-18	1.39892e-17	-0.320529	0.0354741	2.15e-19	7.47e-18	-0.606425	0.0638227	2.87e-21	1.31e-18
X19257.11	P09496	1211	CLTA	Clathrin light chain A	0.209955	0.0239349	2.14699e-18	1.42009e-17	-0.207795	0.0374753	3.06e-08	2.29e-07	-0.14315	0.0650291	0.0277496	0.0751362
X18458.4	Q9H7Z7	80142	PTGES2	Prostaglandin E synthase 2	-0.103476	0.0117996	2.18926e-18	1.44674e-17	0.0184894	0.0186017	0.32028	0.416432	-0.114771	0.0320289	0.000341737	0.00222205
X19230.12	P30711	2952	GSTT1	Glutathione S-transferase theta-1	0.224352	0.0255819	2.1936e-18	1.44829e-17	-0.192838	0.0406373	2.13e-06	1.1e-05	-0.00733487	0.0709003	0.917607	0.948714
X5264.65	P27797	811	CALR	Calreticulin	0.241957	0.0276046	2.29752e-18	1.51553e-17	-0.134848	0.0447261	0.00258077	0.00665414	-0.0217758	0.0782193	0.780719	0.855413
X23351.59	Q99873	3276	PRMT1	Protein arginine N-methyltransferase 1	-0.189733	0.0216526	2.33174e-18	1.53671e-17	-0.000950225	0.0323436	0.976563	0.984669	0.0983141	0.0567028	0.0829933	0.172839
X8268.98	Q9Y663	9955	HS3ST3A1	Heparan sulfate glucosamine 3-O-sulfotransferase 3A1	-0.106575	0.0121738	2.49433e-18	1.64238e-17	0.0740138	0.0198363	0.000192234	0.000659387	-0.042392	0.0344966	0.219165	0.351716
X21756.5	P61088|Q15819	7334|7336	UBE2N|UBE2V2	UBE2N/UBE2V2 Complex	-0.0812933	0.00928919	2.55869e-18	1.68324e-17	-0.00868968	0.0149294	0.560552	0.648036	0.0578502	0.0259177	0.0256446	0.0708436
X14139.16	Q8WWG1	145957	NRG4	Neuregulin-4	0.204775	0.0234022	2.61288e-18	1.71734e-17	-0.108109	0.0392567	0.00590685	0.0137953	-0.0372179	0.068021	0.584293	0.70464
X5867.60	P05089	383	ARG1	Arginase-1	-0.256409	0.0293034	2.64035e-18	1.73383e-17	0.0130678	0.0451818	0.772419	0.829184	0.0605982	0.0759216	0.424805	0.566174
X11310.8	P32926	1830	DSG3	Desmoglein-3	0.214511	0.0245318	2.75766e-18	1.80923e-17	0.0524643	0.0415103	0.206321	0.290267	-0.0112632	0.070272	0.872665	0.919472
X13548.53	Q5VZY2	196051	PLPP4	Phosphatidate phosphatase PPAPDC1A	-0.171381	0.0196115	2.87345e-18	1.8835e-17	0.0962189	0.0303623	0.00153706	0.00419455	0.0651093	0.0527304	0.216967	0.348878
X13998.26	Q8N142	122622	ADSS1	Adenylosuccinate synthetase isozyme 1	-0.184261	0.0210894	2.9033e-18	1.90136e-17	-0.0443627	0.0354208	0.210454	0.295511	-0.00957589	0.0620975	0.877451	0.922241
X12356.65	P30626	6717	SRI	Sorcin	-0.113108	0.0129556	3.07824e-18	2.01412e-17	-0.125121	0.0214116	5.37e-09	4.63e-08	-0.056147	0.0371467	0.130713	0.240892
X5613.75	Q9GZY6	7462	LAT2	Linker for activation of T-cells family member 2	0.217795	0.0249472	3.12172e-18	2.04074e-17	-0.0985294	0.0412436	0.0169272	0.0348833	-0.0134798	0.0706282	0.848645	0.902674
X6223.5	Q16661	2981	GUCA2B	Guanylate cyclase activator 2B	0.210718	0.0241372	3.12669e-18	2.04215e-17	0.0458309	0.0385327	0.234328	0.322938	0.219058	0.0676277	0.00120515	0.00621239
X12687.2	Q16698	1666	DECR1	2,4-dienoyl-CoA reductase, mitochondrial	-0.0984082	0.011277	3.18282e-18	2.07695e-17	0.0323411	0.018421	0.079194	0.13051	-0.0490425	0.0317718	0.122739	0.229839
X23228.2	Q8N812	400073	C12orf76	Uncharacterized protein C12orf76	-0.184681	0.0211737	3.34882e-18	2.18332e-17	0.126494	0.0332458	0.000143356	0.000506999	0.231047	0.0587807	8.57e-05	0.000715831
X11363.58	P55087	361	AQP4	Aquaporin-4	0.194083	0.0222583	3.41488e-18	2.2244e-17	0.0546968	0.0376527	0.146369	0.218221	-0.0528358	0.0649658	0.416086	0.558947
X8369.102	Q14118	1605	DAG1	Dystroglycan	0.173411	0.019889	3.42659e-18	2.23004e-17	0.15924	0.0317479	5.43e-07	3.2e-06	0.0259238	0.0555361	0.640665	0.748846
X20388.8	Q969E8	90121	TSR2	Pre-rRNA-processing protein TSR2 homolog	-0.192594	0.0220937	3.48297e-18	2.2647e-17	0.194534	0.0347216	2.2e-08	1.69e-07	0.0841862	0.0592446	0.155369	0.273734
X9196.8	P47929	3963	LGALS7	Galectin-7	0.234873	0.0269551	3.59451e-18	2.33515e-17	-0.0880952	0.0444567	0.0475695	0.0846726	-0.165315	0.0777208	0.0334561	0.0865954
X18404.22	Q6NXT1	129138	ANKRD54	Ankyrin repeat domain-containing protein 54	-0.216493	0.0248577	3.73289e-18	2.42289e-17	0.135289	0.0400551	0.000735951	0.00217797	0.224446	0.0686176	0.00107773	0.00568418
X4569.52	Q96PQ0	57537	SORCS2	VPS10 domain-containing receptor SorCS2	0.233912	0.0268576	3.7463e-18	2.42943e-17	-0.0826684	0.0446427	0.0641079	0.109153	0.13196	0.0769355	0.0863586	0.177916
X8488.33	P08514|P05106	3674|3690	ITGA2B|ITGB3	Integrin alpha-IIb: beta-3 complex	0.168626	0.0193707	3.84751e-18	2.49285e-17	0.252785	0.031972	3.12e-15	6.19e-14	-0.155514	0.0534169	0.00361165	0.0152992
X22142.4	Q8N7N1	85002	FAM86B1	Putative protein N-methyltransferase FAM86B1	-0.218863	0.0251495	3.9597e-18	2.56326e-17	-0.0864739	0.0387977	0.025861	0.0502401	-0.0878808	0.0668164	0.188472	0.31458
X3222.11	Q14563	10371	SEMA3A	Semaphorin-3A	0.192208	0.0220893	3.98606e-18	2.57803e-17	0.0893535	0.035609	0.0121229	0.0260584	0.00515542	0.0612509	0.932925	0.958733
X23281.29	Q96BM9	127829	ARL8A	ADP-ribosylation factor-like protein 8A	-0.110639	0.0127306	4.34707e-18	2.80902e-17	0.134565	0.019032	1.71e-12	2.42e-11	0.164356	0.0329327	6.18e-07	1.11e-05
X19794.10	O95848	256281	NUDT14	Uridine diphosphate glucose pyrophosphatase	0.231035	0.0266325	5.06113e-18	3.26755e-17	-0.0483178	0.0417098	0.246736	0.33698	-0.00423464	0.0721048	0.95317	0.971157
X4969.2	P00915	759	CA1	Carbonic anhydrase 1	-0.23528	0.0271331	5.17051e-18	3.33521e-17	0.0545974	0.0433644	0.208063	0.292493	0.208989	0.0761809	0.0060991	0.0231182
X7082.2	Q6ZMB0	192134	B3GNT6	UDP-GlcNAc:betaGal beta-1,3-N-acetylglucosaminyltransferase 6	-0.167745	0.019353	5.34722e-18	3.44615e-17	0.06749	0.0311173	0.0301292	0.0571311	-0.0841215	0.0552476	0.127903	0.237343
X20922.4	Q8NHR9	375189	PFN4	Profilin-4	0.222397	0.0256622	5.43428e-18	3.49916e-17	0.0457201	0.0426987	0.284321	0.378523	0.161505	0.0741638	0.0294683	0.0786216
X2867.52	P31749	207	AKT1	RAC-alpha serine/threonine-protein kinase	-0.048112	0.00555372	5.53543e-18	3.56114e-17	0.0195777	0.00912128	0.0318812	0.0600625	0.00499923	0.0159498	0.75396	0.836725
X12854.3	Q99594	7005	TEAD3	Transcriptional enhancer factor TEF-5	0.251426	0.0290187	5.61089e-18	3.6065e-17	0.199754	0.0493667	5.27e-05	0.000204245	0.126968	0.0845687	0.133319	0.244468
X24463.1	Q9UN36	57447	NDRG2	Protein NDRG2	-0.228267	0.0263504	5.63691e-18	3.62004e-17	-0.190155	0.0429778	9.84e-06	4.43e-05	-0.0288038	0.075191	0.701678	0.79678
X6594.64	Q9NPB0	55776	SAYSD1	SAYSvFN domain-containing protein 1	0.188638	0.0217783	5.64228e-18	3.6203e-17	0.024802	0.0376563	0.510152	0.600338	0.0386511	0.0638403	0.544913	0.673884
X7740.33	Q969F0	89885	FATE1	Fetal and adult testis-expressed transcript protein	0.225785	0.026085	5.95445e-18	3.81724e-17	-0.0740079	0.043784	0.0910236	0.146916	-0.317843	0.0752089	2.41e-05	0.000246903
X9604.14	P55287	1009	CDH11	Cadherin-11:Extracellular domain	-0.227558	0.0262937	5.97921e-18	3.82974e-17	-0.0918251	0.0412254	0.0259568	0.0503993	0.0995259	0.0708562	0.160184	0.279995
X9185.15	P04155	7031	TFF1	Trefoil factor 1	0.217851	0.0251905	6.31058e-18	4.03844e-17	0.153143	0.0430293	0.000374968	0.00118832	0.194645	0.0758259	0.010281	0.0345975
X13576.15	P09211	2950	GSTP1	Glutathione S-transferase P	0.17169	0.0198532	6.37077e-18	4.07338e-17	0.079255	0.0323271	0.0142484	0.0300772	-0.112351	0.05713	0.0492765	0.11654
X11626.7	Q13404	387522	UBE2V1	Ubiquitin-conjugating enzyme E2 variant 1	-0.0873844	0.0101102	6.57524e-18	4.20043e-17	-0.0797334	0.0166984	1.84e-06	9.7e-06	0.0456896	0.0291297	0.116816	0.221564
X15523.9	P13716	210	ALAD	Delta-aminolevulinic acid dehydratase	-0.205253	0.0237645	7.02732e-18	4.4853e-17	0.135446	0.0364131	0.00020124	0.000686675	0.0806841	0.062765	0.198667	0.326512
X5063.12	Q9BZW8	51744	CD244	Natural killer cell receptor 2B4	-0.231102	0.0267717	7.31664e-18	4.66588e-17	-0.186012	0.0422887	1.11e-05	4.94e-05	-0.242471	0.0725768	0.000840194	0.00460464
X20187.10	P06756|P05106	3685|3690	ITGAV|ITGB3	Integrin alpha V beta 3	-0.208893	0.0242093	7.4692e-18	4.759e-17	-0.326427	0.0398307	3e-16	6.93e-15	-0.204497	0.071736	0.00437651	0.0177027
X12895.28	Q9Y6T7	1607	DGKB	Diacylglycerol kinase beta	-0.166804	0.0193423	7.82246e-18	4.97973e-17	-0.0108665	0.0322036	0.735804	0.799386	-0.0250789	0.0554407	0.651028	0.757679
X8044.90	P55808	7499	XG	Glycoprotein Xg	-0.221995	0.0257604	8.31949e-18	5.29152e-17	0.0712047	0.0430803	0.0984174	0.156664	-0.0149739	0.0764152	0.844653	0.900493
X4480.59	P01024	718	C3	Complement C3b	0.203417	0.0236209	8.65395e-18	5.49945e-17	-0.529396	0.0373204	5.6e-45	3.14e-42	-0.0909039	0.0650367	0.162242	0.282982
X12853.112	Q9NZR1	29767	TMOD2	Tropomodulin-2	-0.117729	0.0136801	9.08222e-18	5.76657e-17	-0.326541	0.0239347	8.7e-42	3.18e-39	-0.0336705	0.041567	0.417954	0.560369
X5346.24	Q99829	8904	CPNE1	Copine-1:Ca2+-dependent membrane-targeting module domains 1 and 2	-0.110917	0.0128911	9.24466e-18	5.8646e-17	0.0655385	0.0204721	0.00137471	0.00380185	0.077037	0.0356557	0.030765	0.0812781
X22832.9	Q8N5P1	84524	ZC3H8	Zinc finger CCCH domain-containing protein 8	-0.145082	0.0168628	9.31509e-18	5.90415e-17	0.0119824	0.0261654	0.647005	0.723316	0.187249	0.0456073	4.08e-05	0.000382732
X7767.1	Q6UWE3	389383	CLPSL2	Colipase-like protein 2	0.1508	0.0175549	1.04255e-17	6.60219e-17	0.0527067	0.0299739	0.0787254	0.129943	-0.0296969	0.0515355	0.564472	0.689995
X4785.30	P08185	866	SERPINA6	Corticosteroid-binding globulin	0.240166	0.0279563	1.05106e-17	6.65034e-17	-0.16893	0.0461592	0.000254758	0.000844059	-0.0253089	0.0787605	0.747964	0.833189
X7624.19	Q01484	287	ANK2	Ankyrin-2	0.221251	0.0257628	1.07294e-17	6.7829e-17	-0.0316395	0.0431143	0.463068	0.556338	0.016675	0.0733282	0.820119	0.884035
X2737.22	P48745	4856	CCN3	Protein NOV homolog	-0.205507	0.0239326	1.07876e-17	6.81375e-17	-0.116547	0.0365532	0.0014378	0.00395775	-0.089386	0.0637271	0.160775	0.280961
X7008.13	P58658	59271	EVA1C	Protein eva-1 homolog C:Cytoplasmic domain	-0.209809	0.0244379	1.08626e-17	6.85521e-17	-0.126049	0.0395822	0.00145727	0.00400412	0.00945163	0.0691952	0.891356	0.932018
X11457.53	Q14376	2582	GALE	UDP-glucose 4-epimerase	0.200527	0.0233608	1.10215e-17	6.94947e-17	0.130091	0.0390108	0.000858811	0.00249696	0.387617	0.0685988	1.67e-08	4.95e-07
X4995.16	P15428	3248	HPGD	15-hydroxyprostaglandin dehydrogenase [NAD(+)]	0.204264	0.0238073	1.14798e-17	7.23218e-17	-0.216315	0.0379956	1.31e-08	1.06e-07	0.0208547	0.0657249	0.751025	0.835122
X17808.37	Q9NQR4	56954	NIT2	Omega-amidase NIT2	-0.0993187	0.0115927	1.26599e-17	7.96871e-17	0.0690595	0.0176109	8.9e-05	0.000329187	0.0258479	0.0307937	0.401283	0.544177
X10976.44	P15941	4582	MUC1	Mucin-1:region 3	-0.167284	0.0195281	1.29097e-17	8.11896e-17	-0.0251857	0.0313407	0.421654	0.517152	-0.08816	0.0547886	0.107648	0.208184
X7881.244	Q8N5Y8	54956	PARP16	Mono [ADP-ribose] polymerase PARP16	0.190437	0.0222368	1.31272e-17	8.24865e-17	-0.164948	0.0361397	5.11e-06	2.45e-05	-0.0686675	0.0635029	0.279593	0.419159
X5109.24	Q92823	4897	NRCAM	Neuronal cell adhesion molecule	-0.212778	0.0248525	1.33464e-17	8.37918e-17	-0.230925	0.0415288	2.8e-08	2.12e-07	-0.616404	0.0736362	6.98e-17	1.54e-14
X12618.50	Q04828	1645	AKR1C1	Aldo-keto reductase family 1 member C1	0.183697	0.021468	1.39392e-17	8.74377e-17	-0.00728746	0.0360088	0.839626	0.882613	0.13258	0.0619456	0.0323723	0.0844529
X21821.9	F5H284	645142	None	Peptidyl-prolyl cis-trans isomerase A-like 4D	0.228616	0.0267222	1.42078e-17	8.90461e-17	-0.073831	0.0436513	0.0908165	0.146679	0.0468337	0.0755143	0.535152	0.664745
X21237.24	Q9UM07	23569	PADI4	Protein-arginine deiminase type-4	0.24577	0.0287581	1.53756e-17	9.62824e-17	0.309281	0.0449346	6.46e-12	8.54e-11	0.389185	0.0793577	9.62e-07	1.62e-05
X18225.13	Q9NRV9	50865	HEBP1	Heme-binding protein 1	-0.186539	0.0218373	1.57418e-17	9.8491e-17	-0.049584	0.0356009	0.163738	0.239655	0.169236	0.0611008	0.00562561	0.0215816
X21157.6	A2RU49	123688	HYKK	Hydroxylysine kinase	-0.241393	0.0282586	1.59225e-17	9.95358e-17	0.122561	0.0450534	0.00654068	0.0150683	-0.0111407	0.077628	0.88589	0.928299
X23537.4	Q3SY56	80320	SP6	Transcription factor Sp6	-0.168254	0.0197005	1.602e-17	1.0006e-16	0.0431026	0.0300091	0.150963	0.224017	-0.0916726	0.0524431	0.0805064	0.168818
X24910.18	Q15233	4841	NONO	Non-POU domain-containing octamer-binding protein	0.101044	0.0118416	1.70121e-17	1.06165e-16	0.1121	0.0191807	5.34e-09	4.62e-08	0.121054	0.0337015	0.000330664	0.00215968
X7910.41	Q9P244	57622	LRFN1	Leucine-rich repeat and fibronectin type III domain-containing protein 1	-0.161213	0.0188925	1.70599e-17	1.06373e-16	0.0497952	0.0289669	0.0856585	0.13971	0.0328513	0.0503163	0.513847	0.645876
X14002.18	Q9BZ29	23348	DOCK9	Dedicator of cytokinesis protein 9	0.20225	0.0237285	1.8611e-17	1.15945e-16	-0.0754635	0.0391709	0.054087	0.0944967	-0.109076	0.0664645	0.100824	0.198677
X21747.114	P61088|Q13404	7334|387522	UBE2N|UBE2V1	UBE2N (Ubc13)/Uev1a Complex	-0.114431	0.013436	1.95401e-17	1.21629e-16	-0.00606647	0.0219551	0.782317	0.837713	0.116835	0.0379979	0.00211542	0.00979453
X11377.19	P40394	131	ADH7	Alcohol dehydrogenase class 4 mu/sigma chain	-0.223508	0.0262429	1.96342e-17	1.22111e-16	-0.0460682	0.0431599	0.28584	0.379713	0.109663	0.0753309	0.145512	0.261047
X24970.117	Q9BXP5	51593	SRRT	Serrate RNA effector molecule homolog	0.228579	0.0268759	2.18615e-17	1.35847e-16	0.264446	0.0423001	4.34e-10	4.39e-09	0.144166	0.0722708	0.0461088	0.110591
X23385.18	Q8WTX7	652968	CASTOR1	Cytosolic arginine sensor for mTORC1 subunit 1	-0.21291	0.0250473	2.25926e-17	1.40271e-16	0.0436089	0.0387884	0.260939	0.353135	-0.189677	0.0682907	0.00549437	0.0212233
X22147.19	P98177	4303	FOXO4	Forkhead box protein O4	0.194732	0.0229124	2.29235e-17	1.42204e-16	0.156603	0.0384393	4.68e-05	0.000183014	-0.0970934	0.0649256	0.134847	0.246526
X11573.3	Q13247	6431	SRSF6	Serine/arginine-rich splicing factor 6	0.209426	0.0246485	2.33879e-17	1.44961e-16	-0.0213378	0.0396833	0.590802	0.674766	0.0577339	0.0693469	0.405138	0.547977
X6027.31	Q8WXF3	117579	RLN3	Relaxin-3	0.186565	0.0219601	2.35203e-17	1.45658e-16	-0.0106548	0.0365958	0.770947	0.827848	-0.212164	0.0636684	0.000866213	0.00472592
X12657.2	Q13630	7264	TSTA3	GDP-L-fucose synthase	0.227494	0.0267792	2.37848e-17	1.47171e-16	0.0774092	0.0441789	0.0797956	0.131234	0.13997	0.0744657	0.0602031	0.13523
X12734.112	Q14807	3835	KIF22	Kinesin-like protein KIF22	0.227944	0.0268333	2.3843e-17	1.47406e-16	0.000336409	0.0445828	0.99398	0.996166	0.0172507	0.076887	0.822482	0.885404
X7943.16	Q86UP6	50624	CUZD1	CUB and zona pellucida-like domain-containing protein 1	0.20897	0.0246124	2.47047e-17	1.52604e-16	0.140344	0.0412276	0.000668128	0.00199917	0.142453	0.070877	0.0444897	0.107664
X15525.294	P00326	126	ADH1C	Alcohol dehydrogenase 1C	-0.22326	0.0263108	2.56064e-17	1.5804e-16	0.0169235	0.0430215	0.694057	0.764312	0.496904	0.0755129	5.07e-11	3.19e-09
X13088.397	P35070	685	BTC	Betacellulin	0.228579	0.0269395	2.5866e-17	1.59507e-16	-0.165724	0.044673	0.000209366	0.000711623	-0.199946	0.0776173	0.0100168	0.0338352
X6896.3	Q8NEQ5	128346	C1orf162	Transmembrane protein C1orf162	-0.208841	0.0246216	2.63719e-17	1.62489e-16	-0.16703	0.0376607	9.36e-06	4.23e-05	0.109134	0.0668938	0.102844	0.201786
X18253.8	Q04837	6742	SSBP1	Single-stranded DNA-binding protein, mitochondrial	-0.216932	0.0255828	2.69295e-17	1.65784e-16	-0.0763862	0.043253	0.0774396	0.128169	-0.103002	0.0762957	0.177053	0.300222
X15511.37	O95502	23467	NPTXR	Neuronal pentraxin receptor	-0.197021	0.0232439	2.76647e-17	1.70167e-16	-0.0992246	0.0390144	0.0110057	0.0239967	-0.5128	0.0702252	3.18e-13	3.36e-11
X21478.20	Q99717	4090	SMAD5	SMAD5	-0.0762064	0.00899363	2.82786e-17	1.73796e-16	-0.0385024	0.0142734	0.00700501	0.0160363	0.0264446	0.0247078	0.284526	0.424633
X21147.9	Q9H479	64122	FN3K	Fructosamine-3-kinase	-0.1153	0.0136101	2.87296e-17	1.7642e-16	0.0427464	0.0213148	0.0449545	0.0804304	0.157239	0.0370129	2.19e-05	0.000225925
X5202.4	Q08752	5481	PPID	Peptidyl-prolyl cis-trans isomerase D	0.102144	0.0120594	2.90904e-17	1.78485e-16	0.158942	0.0193593	2.66e-16	6.21e-15	0.320904	0.0354467	1.81e-19	6.95e-17
X5496.49	Q9HCB6	10418	SPON1	Spondin-1	0.172377	0.0203517	2.92121e-17	1.79081e-16	-0.00617515	0.0343086	0.857167	0.897299	0.100369	0.0602336	0.0956971	0.191315
X21366.7	Q96DH6	124540	MSI2	RNA-binding protein Musashi homolog 2	0.0634793	0.00750278	3.14801e-17	1.92822e-16	-0.0735539	0.0123218	2.51e-09	2.3e-08	0.0324184	0.0216745	0.134783	0.246526
X12936.38	P12271	6017	RLBP1	Retinaldehyde-binding protein 1	0.208126	0.0246008	3.19583e-17	1.95587e-16	-0.0149748	0.0407558	0.713313	0.779911	-0.0798083	0.0701391	0.255224	0.393637
X6577.64	Q16363	3910	LAMA4	Laminin subunit alpha-4	0.228913	0.027085	3.43131e-17	2.09823e-16	0.0539235	0.0425584	0.205187	0.289063	0.108043	0.073147	0.139708	0.253127
X18324.61	P51687	6821	SUOX	Sulfite oxidase, mitochondrial	-0.213835	0.0253041	3.48383e-17	2.12855e-16	-0.0462923	0.0413715	0.263212	0.355353	-0.0750382	0.0706714	0.288374	0.428708
X8545.14	Q8N4C9	284099	C17orf78	Uncharacterized protein C17orf78:C-term	0.172775	0.0204505	3.51514e-17	2.14588e-16	-0.0702951	0.0341956	0.039856	0.0726821	-0.0360408	0.0593353	0.543602	0.672719
X15509.2	P54802	4669	NAGLU	Alpha-N-acetylglucosaminidase	-0.228646	0.0270786	3.65061e-17	2.22672e-16	-0.0551905	0.042612	0.195305	0.2775	0.0354438	0.0738364	0.631221	0.741017
X3845.51	Q9NP97	83658	DYNLRB1	Dynein light chain roadblock-type 1	-0.0919117	0.0108919	3.80156e-17	2.31685e-16	0.0216116	0.018078	0.23195	0.320137	0.0287804	0.0319572	0.367838	0.511479
X6936.7	Q969W9	56937	PMEPA1	Protein TMEPAI	0.194839	0.0230961	3.91902e-17	2.38644e-16	0.0181798	0.0384253	0.636144	0.713801	-0.153482	0.0663246	0.0206947	0.060241
X22013.6	P50749	9770	RASSF2	Ras association domain-containing protein 2	0.194608	0.0230878	4.13258e-17	2.51439e-16	-0.19428	0.0378171	2.87e-07	1.79e-06	0.153503	0.0656449	0.0193986	0.0572688
X11135.5	Q7Z7F7	128308	MRPL55	39S ribosomal protein L55, mitochondrial	-0.106308	0.0126138	4.16294e-17	2.53075e-16	0.0853742	0.0206601	3.64e-05	0.000145538	-0.102721	0.0357806	0.00410713	0.0168469
X23391.20	O75695	6102	RP2	Protein XRP2	-0.203514	0.0241531	4.24482e-17	2.57837e-16	0.131503	0.0385904	0.000659395	0.00197629	-0.149714	0.0678831	0.027457	0.0746165
X23243.120	P62851	6230	RPS25	40S ribosomal protein S25	0.122497	0.0145441	4.35659e-17	2.64406e-16	0.0823533	0.0230529	0.000356425	0.00113747	-0.0656399	0.0390197	0.0925742	0.186144
X2580.83	P05164	4353	MPO	Myeloperoxidase	0.227552	0.0270168	4.37259e-17	2.65156e-16	0.128023	0.0447924	0.00427566	0.0103815	0.23317	0.0778281	0.00274657	0.0121923
X3736.60	P22004	654	BMP6	Bone morphogenetic protein 6	0.178577	0.0212027	4.37695e-17	2.652e-16	-0.123879	0.0352408	0.000442526	0.00137963	0.0363172	0.0609438	0.551254	0.679076
X3178.5	P53634	1075	CTSC	Dipeptidyl peptidase 1	-0.157752	0.0187305	4.38715e-17	2.65597e-16	-0.069623	0.0297037	0.0191143	0.0387334	-0.0800841	0.0513894	0.119194	0.224672
X18328.36	Q96C36	29920	PYCR2	Pyrroline-5-carboxylate reductase 2	-0.157659	0.0187291	4.55851e-17	2.75743e-16	0.205541	0.0289286	1.34e-12	1.92e-11	0.00847794	0.0497911	0.864803	0.913558
X18276.34	O95988	9623	TCL1B	T-cell leukemia/lymphoma protein 1B	0.219176	0.0260454	4.68532e-17	2.83178e-16	-0.0521761	0.0436052	0.231526	0.319742	-0.293555	0.0754885	0.00010184	0.00082296
X9038.12	O76095	10899	JTB	Protein JTB	-0.218369	0.0259528	4.72022e-17	2.85051e-16	0.00689864	0.0390349	0.859726	0.899074	-0.0372709	0.0665433	0.575432	0.698203
X21210.33	P06746	5423	POLB	DNA polymerase beta	0.243452	0.028936	4.78602e-17	2.88785e-16	0.147662	0.0452924	0.00111987	0.00317	-0.11481	0.0763935	0.132925	0.24393
X24670.1	Q9NWS0	55011	PIH1D1	PIH1 domain-containing protein 1	0.0637932	0.00758476	4.8106e-17	2.90029e-16	0.110509	0.0124147	7.1e-19	2.28e-17	0.114554	0.0216898	1.32e-07	2.9e-06
X11142.11	O95841	9068	ANGPTL1	Angiopoietin-related protein 1:C-Term, Fibrinogen domian	0.20248	0.0240758	4.8528e-17	2.92331e-16	0.0116635	0.0401812	0.771617	0.828446	0.163333	0.0707129	0.0209311	0.0607736
X24309.14	Q9HCH5	54843	SYTL2	Synaptotagmin-like protein 2	0.200666	0.0238609	4.9008e-17	2.94979e-16	-0.04595	0.0394454	0.244106	0.334076	0.00775272	0.0661761	0.906743	0.941826
X11372.2	P17022	7566	ZNF18	Zinc finger protein 18	0.187683	0.0223374	5.20178e-17	3.12837e-16	0.0399085	0.033069	0.227546	0.3152	-0.12662	0.0567068	0.0255918	0.0707452
X17384.110	P08237	5213	PFKM	ATP-dependent 6-phosphofructokinase, muscle type	0.117359	0.0139716	5.28583e-17	3.17629e-16	-0.206593	0.0230877	4.7e-19	1.54e-17	0.0988024	0.0406871	0.0151956	0.0469922
X20383.31	Q96H35	92400	RBM18	Probable RNA-binding protein 18	0.223666	0.026647	5.58717e-17	3.3546e-16	-0.138034	0.0443012	0.00184299	0.00493338	-0.0843052	0.0774843	0.276624	0.416164
X2643.57	P22223	1001	CDH3	Cadherin-3	0.194184	0.0231381	5.63064e-17	3.37654e-16	0.0484264	0.0388183	0.212256	0.297526	-0.00979446	0.0670639	0.883889	0.926869
X5260.80	P29597	7297	TYK2	Non-receptor tyrosine-protein kinase TYK2	0.10882	0.0129669	5.63297e-17	3.37654e-16	-0.0454163	0.0211838	0.0320781	0.0603753	-0.00137216	0.0365633	0.970065	0.981511
X16892.23	Q13822	5168	ENPP2	Ectonucleotide pyrophosphatase/phosphodiesterase family member 2	0.21515	0.0256478	5.81986e-17	3.4857e-16	-0.17195	0.0427412	5.81e-05	0.00022161	0.261807	0.0797585	0.00103452	0.00548409
X12022.12	Q13485	4089	SMAD4	Mothers against decapentaplegic homolog 4	-0.090498	0.0107889	5.82819e-17	3.48782e-16	0.0568389	0.0175257	0.00118825	0.00333296	0.0778455	0.030955	0.0119345	0.0389744
X3421.54	P32971	944	TNFSF8	Tumor necrosis factor ligand superfamily member 8	-0.205214	0.0244691	5.92024e-17	3.54e-16	-0.0123441	0.0386148	0.749228	0.810616	0.0622032	0.0669677	0.353001	0.497721
X3405.6	Q9Y3C8	51506	UFC1	Ubiquitin-fold modifier-conjugating enzyme 1	-0.0676274	0.00806436	5.92766e-17	3.54153e-16	0.0178544	0.0128758	0.165593	0.241989	0.176365	0.0238482	1.59e-13	1.73e-11
X19570.12	P55075	2253	FGF8	Fibroblast growth factor 8	0.225184	0.02685	5.94765e-17	3.55057e-16	-0.0217357	0.044744	0.627142	0.70631	-0.266102	0.0774217	0.000592054	0.00348585
X12460.18	O14818	5688	PSMA7	Proteasome subunit alpha type-7	-0.156321	0.0186552	6.26842e-17	3.739e-16	-0.054448	0.0297617	0.0673774	0.113949	0.223429	0.0517511	1.6e-05	0.000172572
X3292.75	P09326	962	CD48	CD48 antigen	-0.188597	0.0225072	6.28793e-17	3.74757e-16	-0.127874	0.0356517	0.000337401	0.00108435	0.153177	0.0616546	0.0130012	0.0416736
X6060.2	P12273	5304	PIP	Prolactin-inducible protein	-0.207607	0.0247849	6.4377e-17	3.83369e-16	0.133396	0.041429	0.00128907	0.00358489	-0.0554152	0.0736783	0.452004	0.590029
X21951.32	P27540	405	ARNT	Aryl hydrocarbon receptor nuclear translocator	0.176529	0.021075	6.48328e-17	3.85768e-16	-0.0845799	0.0339088	0.0126462	0.0270555	-0.113087	0.059461	0.0572362	0.130048
X4978.54	Q9UJU6	28988	DBNL	Drebrin-like protein	0.131224	0.0156792	6.84155e-17	4.06754e-16	0.0102524	0.0250294	0.682103	0.753425	-0.0656476	0.0431397	0.128124	0.237511
X15403.53	Q02363	3398	ID2	DNA-binding protein inhibitor ID-2	0.231975	0.0277153	6.87826e-17	4.08604e-16	0.0450523	0.045134	0.318229	0.414061	-0.159742	0.0773936	0.039058	0.097262
X20923.10	Q86V88	145553	MDP1	Magnesium-dependent phosphatase 1	-0.0678985	0.00811505	6.95435e-17	4.12787e-16	-0.0317505	0.0132248	0.0163869	0.033933	0.0363122	0.0229409	0.113503	0.216557
X24470.20	P57721	54039	PCBP3	Poly(rC)-binding protein 3	0.120854	0.0144481	7.09954e-17	4.21062e-16	0.254724	0.024643	7.62e-25	4.63e-23	0.260348	0.0431519	1.7e-09	6.79e-08
X25414.11	Q5TA77	353143	LCE3B	Late cornified envelope protein 3B	0.216504	0.0258837	7.17866e-17	4.25409e-16	0.0104042	0.0424477	0.806383	0.856312	0.30398	0.0759089	6.29e-05	0.000550282
X13472.35	Q9H0R4	84064	HDHD2	Haloacid dehalogenase-like hydrolase domain-containing protein 2	-0.0567123	0.00678406	7.3967e-17	4.37974e-16	-0.0105234	0.0113249	0.352809	0.448487	0.044269	0.0196612	0.0243817	0.0681696
X3168.8	Q9UNA0	11096	ADAMTS5	A disintegrin and metalloproteinase with thrombospondin motifs 5	0.175202	0.0209574	7.40549e-17	4.38138e-16	-0.0578356	0.0344348	0.0930914	0.149558	-0.0912298	0.060471	0.131437	0.241687
X21823.5	O15355	5496	PPM1G	Protein phosphatase 1G	-0.172117	0.0206003	7.71717e-17	4.56208e-16	-0.047032	0.0343952	0.17155	0.248762	0.1286	0.0597607	0.0314424	0.0825888
X10889.2	Q96G30	112609	MRAP2	Melanocortin-2 receptor accessory protein 2	-0.165727	0.0198393	7.82224e-17	4.62045e-16	-0.288611	0.0325077	8.78e-19	2.77e-17	-0.208965	0.0564557	0.000216249	0.00151561
X20461.58	Q14320	9130	FAM50A	Protein FAM50A	0.21175	0.0253481	7.85227e-17	4.63443e-16	-0.194128	0.0420566	4e-06	1.96e-05	-0.161302	0.0728778	0.0269127	0.0733881
X7755.37	P18084	3693	ITGB5	Integrin beta-5	-0.184436	0.0220796	7.87801e-17	4.64586e-16	0.0495855	0.0362636	0.171564	0.248762	-0.111579	0.062946	0.076343	0.162451
X24659.6	P59910	374407	DNAJB13	DnaJ homolog subfamily B member 13	0.185703	0.0222446	8.19255e-17	4.82744e-16	-0.103736	0.0370117	0.00508223	0.0120587	0.0979527	0.0639192	0.125463	0.233589
X23002.27	P58417	30010	NXPH1	Neurexophilin-1	0.183063	0.0219307	8.25831e-17	4.86227e-16	-0.0475417	0.0364078	0.191667	0.273237	-0.0591549	0.0630311	0.348023	0.493721
X3487.32	O43927	10563	CXCL13	C-X-C motif chemokine 13	0.226301	0.0271153	8.38368e-17	4.9321e-16	0.230499	0.0439966	1.67e-07	1.08e-06	0.22031	0.076011	0.00376406	0.0157227
X8931.124	P27469	50486	G0S2	G0/G1 switch protein 2	0.225028	0.0269678	8.509e-17	5.00178e-16	-0.0765549	0.0443567	0.0844192	0.138029	0.132102	0.0765404	0.0844154	0.175007
X11838.130	Q92508	9780	PIEZO1	Piezo-type mechanosensitive ion channel component 1	-0.19648	0.0235662	9.02466e-17	5.30062e-16	0.164408	0.0399889	3.99e-05	0.000158298	0.24689	0.0691366	0.00035836	0.00231363
X4965.27	P06576	506	ATP5F1B	ATP synthase subunit beta, mitochondrial	-0.129179	0.0155087	9.57481e-17	5.61922e-16	0.0417124	0.0243498	0.0867539	0.141149	-0.0370066	0.0420067	0.378368	0.521321
X13590.1	Q9Y3B8	25996	REXO2	Oligoribonuclease, mitochondrial	-0.103518	0.0124305	9.67659e-17	5.67439e-16	-0.0939605	0.0205734	5.04e-06	2.42e-05	0.0211401	0.0357143	0.553923	0.681443
X23422.47	P35249	5984	RFC4	Replication factor C 37 kDa subunit	-0.186431	0.02239	9.81226e-17	5.74932e-16	0.0982281	0.0338417	0.00371422	0.00917105	0.0570041	0.0588535	0.332794	0.477508
X9398.30	Q9UBC7	85569	GALP	Galanin-like peptide	0.214674	0.0257824	9.86985e-17	5.77842e-16	-0.132627	0.043202	0.00215063	0.00565714	-0.0981284	0.0744704	0.187659	0.313556
X3024.18	P08697	5345	SERPINF2	Alpha-2-antiplasmin	-0.192706	0.0231466	9.88473e-17	5.78249e-16	0.044647	0.0383861	0.244833	0.334882	-0.0458071	0.0682157	0.501924	0.63516
X3171.57	P05067	351	APP	Amyloid beta A4 protein	-0.160737	0.0193193	1.03138e-16	6.02863e-16	-0.0392381	0.0306834	0.201014	0.284282	-0.112747	0.0527908	0.0327397	0.0851069
X12580.7	P28074	5693	PSMB5	Proteasome subunit beta type-5	-0.162215	0.0195015	1.05295e-16	6.14979e-16	-0.115443	0.0311103	0.000208459	0.000709364	0.0881241	0.0534713	0.0993897	0.196701
X19163.26	Q96AG4	55379	LRRC59	Leucine-rich repeat-containing protein 59	-0.095474	0.0114877	1.1123e-16	6.49123e-16	0.0891059	0.0183057	1.16e-06	6.36e-06	0.108569	0.0313288	0.000532738	0.0032092
X3827.22	Q9NQU5	106821730	PAK6	Serine/threonine-protein kinase PAK 6	-0.103261	0.0124264	1.12332e-16	6.5503e-16	0.163919	0.0194777	4.78e-17	1.21e-15	0.110763	0.0337243	0.00102757	0.00545916
X14250.115	Q13867	642	BLMH	Bleomycin hydrolase	-0.227248	0.0273455	1.1264e-16	6.56302e-16	-0.219663	0.0461895	2.02e-06	1.06e-05	0.0504596	0.0796782	0.526566	0.657666
X25219.17	Q16864	9296	ATP6V1F	V-type proton ATPase subunit F	0.177458	0.021358	1.13411e-16	6.60267e-16	-0.388584	0.036143	1e-26	7.36e-25	-0.114948	0.0626667	0.0666589	0.145647
X9832.33	Q93099	3081	HGD	Homogentisate 1,2-dioxygenase	-0.113517	0.0136773	1.22234e-16	7.11066e-16	-0.0158212	0.0225651	0.483245	0.57497	0.0690013	0.0393006	0.0791817	0.166808
X12572.236	O43281	10278	EFS	Embryonal Fyn-associated substrate	0.219415	0.0264573	1.29442e-16	7.52278e-16	-0.198282	0.0428838	3.85e-06	1.89e-05	0.308464	0.075209	4.16e-05	0.000387168
X12804.5	Q9UKD1	26205	GMEB2	Glucocorticoid modulatory element-binding protein 2	0.201975	0.0243534	1.29525e-16	7.52278e-16	-0.442264	0.0400349	4.21e-28	3.57e-26	-0.220921	0.0693842	0.00145963	0.00722286
X16315.105	P17948	2321	FLT1	Vascular endothelial growth factor receptor 1	0.232734	0.0280632	1.29678e-16	7.52563e-16	0.0493448	0.0473044	0.296927	0.392084	-0.150905	0.0815285	0.0642256	0.141677
X20937.43	Q92979	10436	EMG1	Ribosomal RNA small subunit methyltransferase NEP1	0.232466	0.0280359	1.32688e-16	7.69421e-16	0.0622173	0.0444688	0.16183	0.237149	0.197988	0.0758956	0.00911206	0.0315075
X8428.102	Q9P121	50863	NTM	Neurotrimin	-0.174018	0.0209963	1.34794e-16	7.81012e-16	-0.310054	0.0355693	3.62e-18	1.05e-16	-0.285889	0.0674383	2.27e-05	0.000234789
X4301.58	P04183	7083	TK1	Thymidine kinase, cytosolic	-0.161019	0.0194388	1.40579e-16	8.13883e-16	0.00517366	0.0309033	0.867049	0.905044	0.0134224	0.052742	0.799124	0.869116
X13429.3	Q9H1F0	140832	WFDC10A	WAP four-disulfide core domain protein 10A	-0.188956	0.0228131	1.41818e-16	8.20406e-16	-0.023809	0.0371336	0.521437	0.612136	0.175724	0.0647333	0.00665457	0.0247516
X11468.15	Q9Y4C8	9904	RBM19	Probable RNA-binding protein 19	0.218604	0.0263976	1.43876e-16	8.31653e-16	0.0117581	0.0426549	0.782821	0.837883	-0.0408401	0.0736879	0.579441	0.701236
X7999.23	P49961	953	ENTPD1	Ectonucleoside triphosphate diphosphohydrolase 1	0.162189	0.0195956	1.48698e-16	8.58845e-16	0.116861	0.0326835	0.00035223	0.00112507	0.193345	0.0564877	0.000623808	0.00362595
X13089.6	Q16665	3091	HIF1A	Hypoxia-inducible factor 1-alpha	0.200997	0.0242944	1.53242e-16	8.84385e-16	-0.076665	0.0409086	0.0609708	0.104815	-0.0780428	0.0703332	0.267209	0.406445
X25209.15	P54710	486	FXYD2	Sodium/potassium-transporting ATPase gamma chain	-0.216089	0.026129	1.56839e-16	9.04431e-16	-0.342101	0.0427585	1.47e-15	3.07e-14	0.231847	0.0766724	0.00250576	0.0112883
X20454.24	Q96AH0	64859	NABP1	SOSS complex subunit B2	0.146676	0.0177427	1.60931e-16	9.27293e-16	-0.0157924	0.0293587	0.590657	0.674733	-0.0137356	0.0502427	0.784566	0.857505
X23666.35	P31939	471	ATIC	Bifunctional purine biosynthesis protein PURH	-0.0796425	0.00964108	1.68969e-16	9.7284e-16	-0.0479394	0.0157386	0.00232881	0.00606054	0.0277567	0.0272836	0.30903	0.452199
X9075.121	Q9UPX6	23251	MINAR1	UPF0258 protein KIAA1024	0.225141	0.0272702	1.76948e-16	1.01798e-15	-0.109831	0.0448742	0.0144123	0.0303704	-0.179694	0.0776303	0.02066	0.060188
X20443.37	Q86WV5	100134934	TEN1	CST complex subunit TEN1	-0.165277	0.0200197	1.77274e-16	1.01905e-15	-0.0328898	0.031958	0.303448	0.39896	-0.155776	0.0554763	0.00500119	0.019726
X7738.299	P32856	2054	STX2	Syntaxin-2	-0.188006	0.0227786	1.80691e-16	1.03787e-15	-0.284835	0.0356618	1.64e-15	3.4e-14	-0.0701376	0.0614892	0.254061	0.392674
X21240.6	P48728	275	AMT	Aminomethyltransferase, mitochondrial	-0.0684383	0.00829319	1.81172e-16	1.03981e-15	0.0514928	0.0132727	0.000105697	0.000384252	-0.00773708	0.0228525	0.734948	0.821905
X10361.25	P00973	4938	OAS1	2'-5'-oligoadenylate synthase 1	0.234759	0.0284607	1.89308e-16	1.08565e-15	-0.0217622	0.0477726	0.648739	0.724588	-0.172271	0.0832771	0.0386216	0.0965408
X21141.9	Q96KN1	157638	LRATD2	Protein FAM84B	-0.211764	0.0256782	1.90869e-16	1.09375e-15	-0.0376674	0.0416733	0.366098	0.462464	0.183771	0.0742553	0.0133554	0.042559
X15385.116	P12104	2169	FABP2	Fatty acid-binding protein, intestinal	-0.224035	0.0271754	1.94777e-16	1.11526e-15	-0.0607849	0.0457065	0.183601	0.263595	-0.189919	0.0795636	0.0170156	0.0515917
X13043.157	Q6PL18	29028	ATAD2	ATPase family AAA domain-containing protein 2	0.188469	0.0228724	2.02364e-16	1.15779e-15	0.00256944	0.0378067	0.945818	0.962284	0.0631067	0.0657578	0.337252	0.482574
X6451.64	Q9BXN1	54829	ASPN	Asporin	0.208831	0.025363	2.12138e-16	1.21277e-15	0.067108	0.0419786	0.109955	0.171841	0.234878	0.0738753	0.001483	0.00730379
X13597.20	Q13636	11031	RAB31	Ras-related protein Rab-31	0.0818402	0.00994151	2.14164e-16	1.22339e-15	-0.0764399	0.015774	1.29e-06	7.06e-06	0.0136025	0.0271171	0.615952	0.731049
X19239.5	P84077	375	ARF1	ADP-ribosylation factor 1	0.196087	0.0238181	2.14581e-16	1.22481e-15	-0.00172762	0.0363274	0.962071	0.973963	-0.0484066	0.0631036	0.443053	0.582086
X12904.180	O60494	8029	CUBN	cubilin	0.203503	0.0247273	2.1998e-16	1.25464e-15	-0.103128	0.0418944	0.013859	0.0293704	-0.00455557	0.072085	0.949611	0.968885
X19147.6	Q9UHV8	29124	LGALS13	Galactoside-binding soluble lectin 13	0.228978	0.0278379	2.28425e-16	1.30179e-15	-0.0227171	0.0464565	0.624862	0.704667	-0.017643	0.0787104	0.822648	0.885452
X13107.9	O95274	27076	LYPD3	Ly6/PLAUR domain-containing protein 3	-0.198253	0.0241163	2.36779e-16	1.34834e-15	0.174798	0.0383052	5.13e-06	2.46e-05	0.107806	0.0667716	0.106459	0.206487
X11116.16	Q6NUJ2	399947	C11orf87	Uncharacterized protein C11orf87	0.233798	0.0284493	2.41964e-16	1.37679e-15	0.193703	0.0452983	1.93e-05	8.21e-05	0.0722575	0.0784963	0.357336	0.501435
X4553.65	Q7Z4V5	84717	HDGFL2	Hepatoma-derived growth factor-related protein 2	0.210261	0.0256025	2.54065e-16	1.44453e-15	-0.172056	0.0421964	4.61e-05	0.000180503	-0.302279	0.0726443	3.21e-05	0.000313287
X14283.12	P61106	51552	RAB14	Ras-related protein Rab-14	0.178636	0.0217717	2.69233e-16	1.52957e-15	0.0116728	0.0332329	0.725419	0.789544	-0.0155382	0.0571829	0.78584	0.85864
X18158.45	Q14790	841	CASP8	Caspase-8	-0.171314	0.0208844	2.75168e-16	1.56207e-15	0.062034	0.0345262	0.0724302	0.121088	-0.0885402	0.0593428	0.135748	0.247907
X20592.8	Q9BS40	56925	LXN	Latexin	-0.220574	0.0269003	2.81345e-16	1.5959e-15	-0.0912646	0.0441859	0.0389208	0.0713157	-0.44011	0.0769273	1.11e-08	3.46e-07
X23643.22	P51659	3295	HSD17B4	Peroxisomal multifunctional enzyme type 2	-0.0724502	0.0088439	2.98094e-16	1.68959e-15	0.0188422	0.014355	0.189369	0.270384	-0.00670622	0.0247621	0.786533	0.85914
X3848.14	P04406	2597	GAPDH	Glyceraldehyde-3-phosphate dehydrogenase	-0.0919919	0.011242	3.21681e-16	1.82186e-15	-0.000857571	0.0171081	0.960023	0.972025	0.173099	0.0298322	6.85e-09	2.3e-07
X9094.5	Q8WTT0	170482	CLEC4C	C-type lectin domain family 4 member C	-0.20602	0.0251771	3.22585e-16	1.82556e-15	-0.059346	0.042126	0.158952	0.233872	0.0700706	0.0719217	0.329963	0.475129
X21135.16	Q9Y3B4	51639	SF3B6	Splicing factor 3B subunit 6	0.221344	0.0271102	3.77698e-16	2.1358e-15	0.0980128	0.044808	0.0287529	0.0549811	-0.204803	0.0773143	0.00809497	0.0288953
X8067.21	Q9Y6H6	10008	KCNE3	Potassium voltage-gated channel subfamily E member 3	-0.202413	0.0248122	3.99454e-16	2.25707e-15	-0.0182899	0.0396553	0.644655	0.721353	0.0768419	0.0698915	0.271617	0.411092
X9290.8	Q96TC7	55177	RMDN3	Regulator of microtubule dynamics protein 3	0.208506	0.0255629	4.02094e-16	2.27023e-15	-0.0231258	0.0419203	0.581201	0.666926	0.0726154	0.072468	0.316367	0.460187
X5661.15	Q14116	3606	IL18	Interleukin-18	-0.214907	0.0263649	4.19504e-16	2.36669e-15	-0.378196	0.043073	2.09e-18	6.29e-17	-0.670812	0.0763814	2.04e-18	5.95e-16
X18376.19	P08590	4634	MYL3	Myosin light chain 3	-0.19894	0.0244116	4.24314e-16	2.39198e-15	0.0144455	0.0407056	0.722693	0.787636	-0.0986994	0.0734509	0.179079	0.302504
X7826.1	Q9C098	85443	DCLK3	Serine/threonine-protein kinase DCLK3	-0.166066	0.0203903	4.45234e-16	2.50797e-15	-0.113643	0.0329638	0.000569689	0.00173091	-0.0457377	0.0565311	0.418505	0.560654
X17475.18	Q96KB5	55872	PBK	Lymphokine-activated killer T-cell-originated protein kinase	-0.151287	0.0185814	4.52851e-16	2.5489e-15	0.0670967	0.0292741	0.0219387	0.0435724	-0.0516685	0.0509482	0.310556	0.453817
X25036.10	P46060	5905	RANGAP1	Ran GTPase-activating protein 1	-0.116984	0.0143731	4.60822e-16	2.59177e-15	0.152792	0.0229516	3.03e-11	3.55e-10	0.237675	0.0398317	2.55e-09	9.72e-08
X6440.31	Q13361	8076	MFAP5	Microfibrillar-associated protein 5	-0.188406	0.0231844	5.12869e-16	2.88227e-15	0.0362051	0.0385609	0.347815	0.443941	-0.102155	0.0677066	0.131405	0.241687
X13494.6	Q8N5B7	91012	CERS5	Ceramide synthase 5	0.2125	0.0261595	5.28393e-16	2.96723e-15	-0.046531	0.0435281	0.285118	0.379099	-0.211747	0.0763965	0.00559354	0.0215152
X19222.124	P61020	5869	RAB5B	Ras-related protein Rab-5B	-0.0758046	0.00933441	5.34357e-16	2.99841e-15	0.118284	0.0145812	5.93e-16	1.3e-14	0.0892833	0.0252674	0.000412931	0.0025947
X12817.1	P55040	2669	GEM	GTP-binding protein GEM	0.2105	0.0259211	5.38349e-16	3.01848e-15	-0.172668	0.0422718	4.47e-05	0.000175821	0.0122208	0.0729147	0.8669	0.915375
X18226.148	P20674	9377	COX5A	Cytochrome c oxidase subunit 5A, mitochondrial	-0.0651277	0.00804033	6.33463e-16	3.54905e-15	0.0756891	0.0130769	7.47e-09	6.26e-08	-0.0341463	0.0225782	0.130493	0.240862
X3499.77	Q9UHF5	27190	IL17B	Interleukin-17B	0.171127	0.0211348	6.53236e-16	3.65702e-15	-0.108813	0.0354262	0.00213904	0.00563072	0.0478241	0.0620268	0.440723	0.579756
X10087.10	P02489	102724652	CRYAA	Alpha-crystallin A chain	0.174218	0.0215162	6.54217e-16	3.6597e-15	-0.0129003	0.0358398	0.718903	0.785141	-0.0626476	0.0605519	0.300892	0.443609
X7779.86	Q9NPF2	50515	CHST11	Carbohydrate sulfotransferase 11	-0.222507	0.0275144	7.08637e-16	3.96108e-15	0.0334999	0.0443632	0.450201	0.545103	0.161131	0.077742	0.0382466	0.0959985
X18337.4	O60547	2762	GMDS	GDP-mannose 4,6 dehydratase	-0.211877	0.026203	7.1816e-16	4.01124e-15	-0.208581	0.0451967	4.02e-06	1.97e-05	-0.249143	0.0770059	0.00122147	0.00628318
X12378.71	O15533	6892	TAPBP	Tapasin	-0.155893	0.0192823	7.20493e-16	4.02119e-15	0.0572855	0.0315716	0.0696552	0.117229	-0.178382	0.0542568	0.00101555	0.00540316
X12796.44	O95989	11165	NUDT3	Diphosphoinositol polyphosphate phosphohydrolase 1	-0.0931304	0.0115281	7.55333e-16	4.21241e-15	-0.110212	0.0188087	4.88e-09	4.27e-08	-0.152376	0.0323956	2.61e-06	3.76e-05
X11177.16	P13647	3852	KRT5	Keratin, type II cytoskeletal 5	-0.19653	0.0243442	7.93172e-16	4.42005e-15	0.25652	0.0421058	1.18e-09	1.13e-08	-0.0968266	0.0740521	0.191075	0.317355
X3324.51	Q9HBG7	4063	LY9	T-lymphocyte surface antigen Ly-9	-0.202312	0.0250625	8.00082e-16	4.45515e-15	-0.0788674	0.0380699	0.0383404	0.0704647	0.0901149	0.0654427	0.16856	0.290482
X10048.7	Q13951	865	CBFB	Core-binding factor subunit beta	-0.21894	0.0271348	8.22833e-16	4.57834e-15	-0.299862	0.0446784	2.1e-11	2.55e-10	-0.486815	0.0772155	3.09e-10	1.63e-08
X11712.207	Q9H3U1	55898	UNC45A	Protein unc-45 homolog A	0.0837616	0.0103842	8.34262e-16	4.63839e-15	0.233996	0.0169194	7.08e-43	3.44e-40	0.158015	0.0293259	7.37e-08	1.76e-06
X20528.23	P34810	968	CD68	Macrosialin	0.173915	0.0215723	8.6782e-16	4.82129e-15	0.149614	0.0347704	1.71e-05	7.38e-05	0.0688601	0.0609797	0.258844	0.397203
X23639.93	Q8NDH3	79716	NPEPL1	Probable aminopeptidase NPEPL1	0.227622	0.0282396	8.85392e-16	4.91518e-15	-0.080202	0.0465177	0.0847398	0.13846	-0.088488	0.0793612	0.264894	0.403763
X4499.21	P04085	5154	PDGFA	Platelet-derived growth factor subunit A	-0.159762	0.0198288	8.99452e-16	4.98943e-15	-0.0255878	0.030987	0.408972	0.504569	-0.025184	0.0530853	0.635227	0.744041
X10365.132	P29460|Q9NPF7	3593|51561	IL12B|IL23A	Interleukin-23	-0.212719	0.0264078	9.1675e-16	5.08151e-15	-0.161089	0.042468	0.000150149	0.000529226	0.166492	0.0735487	0.0236268	0.0666471
X21321.2	P09661	6627	SNRPA1	U2 small nuclear ribonucleoprotein AAE	0.225182	0.0279555	9.26831e-16	5.13349e-15	0.101781	0.0452217	0.0244415	0.0478651	-0.143442	0.0786853	0.0683569	0.149044
X12503.5	Q15743	8111	GPR68	Ovarian cancer G-protein coupled receptor 1	0.207237	0.0257339	9.34189e-16	5.17031e-15	-0.0567315	0.0430454	0.187571	0.268132	-0.0536245	0.0756403	0.478388	0.615203
X12401.3	Q96FJ0	57559	STAMBPL1	AMSH-like protease	0.148429	0.0184328	9.36575e-16	5.17958e-15	-0.239777	0.0309255	1.04e-14	1.95e-13	-0.177079	0.0535483	0.000948654	0.00510313
X18294.26	P48431	6657	SOX2	Transcription factor SOX-2	0.214603	0.02665	9.38975e-16	5.18892e-15	-0.171441	0.0442727	0.000108921	0.000395185	-0.137209	0.0766404	0.0734557	0.157847
X8994.65	Q9P0V8	56833	SLAMF8	SLAM family member 8	-0.210905	0.0262046	9.72111e-16	5.36797e-15	-0.0825957	0.0427976	0.0536645	0.0938935	0.0233357	0.0741937	0.753133	0.836323
X9027.10	Q8NFZ4	57555	NLGN2	Neuroligin-2:Cytoplasmic domain	0.184971	0.0229946	1.00692e-15	5.55597e-15	-0.0325516	0.0374099	0.384263	0.481087	-0.151361	0.0641634	0.0183561	0.0549027
X6035.2	P15907	6480	ST6GAL1	Beta-galactoside alpha-2,6-sialyltransferase 1	0.20912	0.0260189	1.06216e-15	5.85634e-15	0.0450665	0.0425665	0.289764	0.384086	-0.196429	0.073722	0.00773114	0.0278834
X7894.155	P11487	2248	FGF3	Fibroblast growth factor 3	0.200187	0.0249095	1.06817e-15	5.88502e-15	-0.0600232	0.0405077	0.138453	0.208337	-0.237634	0.0694886	0.000630839	0.00366098
X9565.6	Q96IZ0	5074	PAWR	PRKC apoptosis WT1 regulator protein	-0.0899228	0.0111957	1.10241e-15	6.06907e-15	0.113371	0.0185528	1.05e-09	1.02e-08	0.0259742	0.0316994	0.412594	0.555382
X20165.4	Q14117	1807	DPYS	Dihydropyrimidinase	-0.17732	0.0220771	1.10689e-15	6.08915e-15	0.129971	0.03456	0.000170989	0.000594274	0.260453	0.0596209	1.27e-05	0.000143004
X9212.22	Q9UBX1	8722	CTSF	Cathepsin F	0.204167	0.0254438	1.17565e-15	6.46251e-15	0.0227491	0.0420917	0.588896	0.673328	0.0933692	0.0741209	0.207829	0.337837
X9182.3	Q07954	4035	LRP1	Low-density lipoprotein receptor-related protein 1, soluble:Extracellular domain, LDL receptor class A domains 11-20	-0.201482	0.0251273	1.2376e-15	6.79792e-15	-0.0731681	0.0374544	0.0508036	0.0896629	-0.0858974	0.0655774	0.190291	0.31644
X25033.194	P55072	7415	VCP	Transitional endoplasmic reticulum ATPase	-0.105815	0.0131986	1.24225e-15	6.81835e-15	0.180865	0.0220672	2.98e-16	6.9e-15	0.0350774	0.0391479	0.370275	0.514082
X9478.69	Q14558	5635	PRPSAP1	Phosphoribosyl pyrophosphate synthase-associated protein 1	-0.106193	0.013249	1.26347e-15	6.92962e-15	-0.098434	0.0217736	6.27e-06	2.95e-05	-0.00626364	0.0379065	0.868761	0.916543
X21119.1	Q8N4T8	84869	CBR4	Carbonyl reductase family member 4	0.209816	0.0261796	1.27629e-15	6.99464e-15	-0.175712	0.0410958	1.93e-05	8.23e-05	-0.254024	0.0715053	0.000384405	0.00245138
X6055.53	P17181	3454	IFNAR1	Interferon alpha/beta receptor 1	-0.172278	0.0214946	1.27807e-15	6.99915e-15	0.0668578	0.0322557	0.0382382	0.0703124	0.0947788	0.0555561	0.0880582	0.180246
X10575.31	Q9UHX1	22827	PUF60	Poly(U)-binding-splicing factor PUF60	0.166152	0.0207359	1.29032e-15	7.06091e-15	0.0589169	0.0339577	0.0827894	0.135668	0.196197	0.0589861	0.000885548	0.00481699
X9361.7	Q9Y5I4	56134	PCDHAC2	Protocadherin alpha-C2	0.141583	0.0176717	1.30366e-15	7.12858e-15	0.0270656	0.0290297	0.351196	0.446905	0.114649	0.0507383	0.0238793	0.0671253
X13979.3	Q8TE54	115111	SLC26A7	Anion exchange transporter	0.218024	0.0272199	1.32522e-15	7.24101e-15	-0.110191	0.044399	0.0130975	0.0278575	-0.243143	0.0761687	0.00141914	0.0070753
X3810.50	P09769	2268	FGR	Tyrosine-protein kinase Fgr	0.193418	0.0241509	1.33301e-15	7.27815e-15	0.0228598	0.0390427	0.558228	0.646168	0.0816758	0.06665	0.220454	0.353318
X19176.27	Q9NUQ9	51571	CYRIB	Protein FAM49B	0.103502	0.0129267	1.35275e-15	7.38041e-15	-0.113588	0.0212342	9.15e-08	6.23e-07	-0.0508244	0.0365267	0.164144	0.284868
X9607.39	Q6MZM9	401137	PRR27	Proline-rich protein 27	-0.169092	0.021128	1.39618e-15	7.61165e-15	0.0698628	0.0340729	0.0403691	0.0735075	0.13089	0.0590816	0.0267677	0.0730748
X21985.61	Q9UKP3	26548	ITGB1BP2	Integrin beta-1-binding protein 2	-0.0759946	0.00949642	1.39805e-15	7.61612e-15	-0.00564115	0.0147524	0.702185	0.770817	0.0850103	0.0255098	0.000865709	0.00472592
X24256.7	Q2TBA0	131377	KLHL40	Kelch-like protein 40	0.195616	0.0244436	1.40604e-15	7.65392e-15	-0.057498	0.0394362	0.144892	0.216507	0.0596296	0.0676936	0.378421	0.521321
X19154.41	P07093	5270	SERPINE2	Glia-derived nexin	-0.154341	0.0192959	1.44136e-15	7.84034e-15	0.0283627	0.0312324	0.363851	0.459877	0.0784976	0.0539663	0.145838	0.261375
X5452.71	P07306	432	ASGR1	Asialoglycoprotein receptor 1	-0.210616	0.0263373	1.47555e-15	8.02036e-15	-0.146829	0.0401955	0.000261521	0.000863717	0.221525	0.0692867	0.00139456	0.0069814
X3285.23	P00736	715	C1R	Complement C1r subcomponent	-0.217145	0.0271593	1.49517e-15	8.12096e-15	0.360992	0.0414715	4.05e-18	1.17e-16	0.0218602	0.0736714	0.766685	0.844547
X9402.18	Q8N8Z6	285761	DCBLD1	Discoidin, CUB and LCCL domain-containing protein 1	0.214262	0.0268032	1.51084e-15	8.19995e-15	-0.299569	0.0438025	8.77e-12	1.13e-10	-0.121747	0.075283	0.105888	0.205762
X10006.25	P19419	2002	ELK1	ETS domain-containing protein Elk-1	0.211499	0.0264632	1.52866e-15	8.29048e-15	-0.123859	0.0427476	0.00377576	0.00930095	-0.0504552	0.0738215	0.494332	0.628938
X6520.87	P08493	4256	MGP	Matrix Gla protein	0.223733	0.0280443	1.71416e-15	9.28962e-15	0.0565796	0.0451459	0.210159	0.295267	0.0792044	0.0773451	0.305857	0.448729
X18950.13	P15153	5880	RAC2	Ras-related C3 botulinum toxin substrate 2	-0.0941441	0.0118098	1.79179e-15	9.70307e-15	0.10148	0.0174552	6.41e-09	5.43e-08	0.152385	0.0303482	5.27e-07	9.63e-06
X19560.23	Q9HCM2	91584	PLXNA4	Plexin-A4	0.151898	0.0190614	1.8385e-15	9.94866e-15	0.221293	0.0314612	2.23e-12	3.11e-11	-0.153217	0.0535805	0.00425631	0.0173223
X24699.20	Q15041	23204	ARL6IP1	ADP-ribosylation factor-like protein 6-interacting protein 1	-0.0665655	0.0083578	1.8971e-15	1.02582e-14	0.120273	0.0134415	4.69e-19	1.54e-17	-0.056069	0.023031	0.0149396	0.0464965
X25070.18	Q8TDZ2	64780	MICAL1	Protein-methionine sulfoxide oxidase MICAL1	0.0695955	0.00873856	1.90146e-15	1.02741e-14	-0.0132895	0.0143635	0.354883	0.45073	-0.014207	0.0248007	0.566769	0.692105
X22033.32	P42768	7454	WAS	Wiskott-Aldrich syndrome protein	-0.0711806	0.00893784	1.90487e-15	1.02849e-14	0.117718	0.0137058	1.09e-17	2.96e-16	0.0426416	0.0236688	0.0716559	0.154686
X25050.82	P29144	7174	TPP2	Tripeptidyl-peptidase 2	-0.127197	0.0159821	1.98981e-15	1.07356e-14	-0.260356	0.0275876	5.28e-21	2.14e-19	-0.107703	0.0477708	0.0241941	0.067775
X18285.6	Q8NHG7	258010	SVIP	Small VCP/p97-interacting protein	-0.177214	0.0222703	2.0205e-15	1.0893e-14	-0.0480891	0.0348261	0.167381	0.24391	-0.120897	0.0601078	0.0443336	0.107322
X17137.160	P68871	3043	HBB	Hemoglobin subunit beta	-0.199061	0.0250176	2.03579e-15	1.09674e-14	0.192954	0.0416725	3.73e-06	1.84e-05	-0.0817752	0.0726254	0.260217	0.398722
X25114.256	Q9ULP9	57465	TBC1D24	TBC1 domain family member 24	-0.133769	0.0168151	2.04725e-15	1.1021e-14	-0.0208562	0.0271513	0.442428	0.538105	-0.0976342	0.0474605	0.0397113	0.0984879
X20568.3	Q5H8C1	158326	FREM1	FRAS1-related extracellular matrix protein 1	-0.20436	0.0256948	2.07916e-15	1.11791e-14	-0.0402964	0.0415514	0.332186	0.429309	0.0418161	0.0733996	0.568898	0.693574
X8009.121	Q15526	6834	SURF1	Surfeit locus protein 1	0.205084	0.0257855	2.07968e-15	1.11791e-14	0.390821	0.0418718	1.4e-20	5.42e-19	0.38362	0.0735516	1.89e-07	3.98e-06
X5623.11	Q8TDQ1	146722	CD300LF	CMRF35-like molecule 1	0.178953	0.0225074	2.13157e-15	1.14495e-14	0.0299937	0.0372612	0.420876	0.516458	-0.16773	0.0648045	0.00966929	0.0329538
X23390.6	Q8WV48	203260	CCDC107	Coiled-coil domain-containing protein 107	-0.212533	0.026734	2.14012e-15	1.1487e-14	-0.215454	0.0427689	4.85e-07	2.87e-06	-0.104977	0.0738819	0.1554	0.273734
X10552.88	O43908	8302	KLRC4	NKG2-F type II integral membrane protein	0.132283	0.0166477	2.20511e-15	1.18271e-14	-0.0451582	0.0274072	0.0994707	0.157996	-0.0081722	0.0474372	0.863227	0.912422
X10626.116	Q8NDV1	256435	ST6GALNAC3	Alpha-N-acetylgalactosaminide alpha-2,6-sialyltransferase 3	-0.208599	0.026271	2.32003e-15	1.24343e-14	-0.074215	0.0430353	0.0846669	0.138371	-0.147773	0.0747592	0.0481256	0.114464
X18332.17	O14810	10815	CPLX1	Complexin-1	0.206072	0.0259692	2.4115e-15	1.29151e-14	-0.0489988	0.0423693	0.247535	0.337817	-0.0787048	0.073387	0.283554	0.423529
X10734.339	Q9H3Q3	64090	GAL3ST2	Galactose-3-O-sulfotransferase 2	-0.178342	0.02248	2.43711e-15	1.30427e-14	0.145672	0.0365767	6.89e-05	0.000259638	0.218574	0.0639461	0.000634571	0.00367094
X22978.13	P26583	3148	HMGB2	High mobility group protein B2	0.226249	0.0285229	2.50267e-15	1.33837e-14	0.0175156	0.0436019	0.687907	0.759031	-0.00218861	0.0744356	0.976544	0.98551
X21331.19	Q4VC05	605	BCL7A	B-cell CLL/lymphoma 7 protein family member A	0.164491	0.0207505	2.56377e-15	1.37004e-14	-0.0351251	0.0342426	0.305039	0.400618	0.0333821	0.059702	0.576083	0.698203
X24266.2	Q14814	4209	MEF2D	Myocyte-specific enhancer factor 2D	0.159701	0.0201464	2.57116e-15	1.37298e-14	-0.126482	0.0340628	0.00020648	0.000702959	-0.208504	0.0591171	0.000423375	0.00264437
X3049.61	P07477	5644	PRSS1	Trypsin-1	0.213066	0.0268826	2.59582e-15	1.38513e-14	-0.149633	0.0445162	0.000780485	0.00229209	0.0559142	0.0764077	0.464326	0.60147
X17722.5	Q02790	2288	FKBP4	Peptidyl-prolyl cis-trans isomerase FKBP4	-0.11239	0.0141844	2.63357e-15	1.40425e-14	0.0207529	0.0231824	0.370714	0.466851	0.169236	0.0401025	2.48e-05	0.0002531
X17769.28	Q8WW12	57092	PCNP	PEST proteolytic signal-containing nuclear protein	-0.0704781	0.0088974	2.68155e-15	1.42879e-14	0.0265034	0.0140388	0.0590896	0.101966	0.0285255	0.0244836	0.244029	0.381047
X8984.28	O75427	4034	LRCH4	Leucine-rich repeat and calponin homology domain-containing protein 4:Leucine-rich repeat 5	0.184988	0.0233513	2.68941e-15	1.43193e-14	-0.0261155	0.0380653	0.492695	0.583659	0.0366416	0.065505	0.575928	0.698203
X18187.16	P45381	443	ASPA	Aspartoacylase	-0.178414	0.0225247	2.70791e-15	1.44073e-14	0.0674369	0.0361397	0.0620894	0.106386	0.0534116	0.0623759	0.391873	0.536003
X21540.73	Q9UBW5	51411	BIN2	Bridging integrator 2	-0.102983	0.013005	2.73658e-15	1.45492e-14	0.088954	0.0215979	3.86e-05	0.000153918	0.0644825	0.037516	0.0856988	0.176957
X19111.10	P61081	9040	UBE2M	NEDD8-conjugating enzyme Ubc12	-0.206359	0.0260826	2.91188e-15	1.54699e-14	-0.486923	0.0428142	1.15e-29	1.15e-27	-0.609856	0.0734638	1.25e-16	2.61e-14
X15559.5	P58335	118429	ANTXR2	Anthrax toxin receptor 2	-0.193679	0.0244871	2.94948e-15	1.56582e-14	-0.116302	0.0411253	0.00469895	0.0112519	-0.456651	0.073429	5.32e-10	2.54e-08
X5115.31	Q969Z4	84957	RELT	Tumor necrosis factor receptor superfamily member 19L	-0.164685	0.0208278	3.01525e-15	1.59958e-14	0.098254	0.0336189	0.00348414	0.00867346	0.206004	0.0609167	0.000724712	0.00408563
X10949.59	P05387	6181	RPLP2	60S acidic ribosomal protein P2	-0.222358	0.0281246	3.05943e-15	1.62183e-14	-0.225341	0.0475692	2.22e-06	1.15e-05	0.158204	0.083165	0.0571825	0.130007
X3359.11	P49336|P24863	1024|892	CDK8|CCNC	Cyclin-dependent kinase 8:Cyclin-C complex	-0.104009	0.0131589	3.0832e-15	1.63324e-14	0.0336984	0.0200811	0.0933748	0.149947	-0.0670022	0.0349004	0.0549273	0.126258
X7785.1	Q15768	1949	EFNB3	Ephrin-B3:Cytoplasmic domain	0.211204	0.0267204	3.09931e-15	1.64058e-14	0.0187998	0.0436746	0.666883	0.740992	0.0204504	0.0751176	0.785443	0.858335
X22812.4	Q86SZ2	122553	TRAPPC6B	Trafficking protein particle complex subunit 6B	0.120331	0.0152295	3.1504e-15	1.66642e-14	0.0841779	0.0249986	0.000763689	0.002248	0.0841682	0.0450053	0.0615043	0.137269
X8233.2	Q86UX2	80760	ITIH5	Inter-alpha-trypsin inhibitor heavy chain H5	-0.183199	0.0231867	3.15517e-15	1.66773e-14	-0.120985	0.0387093	0.00178344	0.00479155	-0.0127733	0.0674493	0.849804	0.903342
X18874.66	P49715	1050	CEBPA	CCAAT/enhancer-binding protein alpha	0.211934	0.0268346	3.26591e-15	1.72502e-14	-0.0428502	0.0437293	0.327178	0.423962	0.047061	0.0756497	0.533906	0.663692
X4997.19	P38919	9775	EIF4A3	Eukaryotic initiation factor 4A-III	0.220574	0.027937	3.32121e-15	1.75296e-14	-0.127158	0.0456605	0.0053722	0.0126807	-0.0377174	0.0785137	0.630965	0.741017
X10457.3	O95256	8807	IL18RAP	Interleukin-18 receptor accessory protein	0.212815	0.0269691	3.44252e-15	1.81526e-14	-0.136197	0.04342	0.00171668	0.00462584	0.189778	0.0745252	0.0109056	0.0363303
X21439.37	P14317	3059	HCLS1	Hematopoietic lineage cell-specific protein	0.0779625	0.00988144	3.44423e-15	1.81526e-14	0.0179746	0.0160486	0.262754	0.354866	-0.0412266	0.0275757	0.134955	0.246662
X5351.52	P22626	3181	HNRNPA2B1	Heterogeneous nuclear ribonucleoproteins A2/B1	0.18465	0.0234045	3.46688e-15	1.82587e-14	-0.0890821	0.037121	0.016435	0.0340133	-0.0554974	0.0640808	0.386494	0.530239
X5250.53	P12268	3615	IMPDH2	Inosine-5'-monophosphate dehydrogenase 2	0.123215	0.0156287	3.61928e-15	1.90476e-14	-0.111799	0.0260602	1.81e-05	7.78e-05	0.0666259	0.0454972	0.143136	0.257291
X11262.39	Q9H4I3	80305	TRABD	TraB domain-containing protein	0.195954	0.0248618	3.69679e-15	1.94415e-14	-0.0540868	0.0414093	0.191551	0.273125	0.0679764	0.0717153	0.343236	0.488642
X10058.1	P54725	5886	RAD23A	UV excision repair protein RAD23 homolog A	-0.108079	0.0137149	3.7106e-15	1.95e-14	0.0287219	0.0224812	0.201437	0.284826	0.152285	0.0390015	9.54e-05	0.000780066
X22517.106	Q96MF7	286053	NSMCE2	E3 SUMO-protein ligase NSE2	-0.116568	0.0147922	3.72315e-15	1.95519e-14	-0.0491871	0.0237932	0.0387496	0.0710914	-0.187655	0.0415688	6.47e-06	8.02e-05
X18945.11	Q08116	5996	RGS1	Regulator of G-protein signaling 1	0.176635	0.0224272	3.85805e-15	2.02457e-14	0.0890187	0.0366597	0.0152006	0.0317835	-0.0592884	0.0632079	0.348286	0.493902
X3681.87	Q9P0G3	43847	KLK14	Kallikrein-14	-0.166251	0.0211087	3.88709e-15	2.03835e-14	-0.000243549	0.0306423	0.993659	0.996119	0.118806	0.0530223	0.0250827	0.0695957
X12940.35	P43353	221	ALDH3B1	Aldehyde dehydrogenase family 3 member B1	0.217897	0.0276675	3.90702e-15	2.04732e-14	-0.0297508	0.0444539	0.503362	0.593883	-0.300879	0.0759688	7.57e-05	0.000644206
X20941.7	O95164	5412	UBL3	Ubiquitin-like protein 3	-0.175459	0.0222841	3.92151e-15	2.05344e-14	-0.0268086	0.0356925	0.452622	0.547169	-0.156144	0.0628425	0.0129924	0.0416638
X8348.4	P29323	2048	EPHB2	Ephrin type-B receptor 2	-0.151528	0.0192519	4.01582e-15	2.10132e-14	-0.0135906	0.0322235	0.673215	0.745964	0.139704	0.0573552	0.0148881	0.0463689
X2615.60	P52803	1946	EFNA5	Ephrin-A5	-0.148334	0.0188505	4.0762e-15	2.13138e-14	-0.0826202	0.031518	0.0087795	0.019607	0.0934369	0.0541387	0.0844183	0.175007
X22989.24	O14910	8825	LIN7A	Protein lin-7 homolog A	0.190424	0.024199	4.09127e-15	2.13773e-14	-0.13573	0.0403054	0.000763213	0.0022477	0.15646	0.0691063	0.0236062	0.0666404
X10558.26	Q9HC56	5101	PCDH9	Protocadherin-9	-0.19421	0.0246826	4.09526e-15	2.13828e-14	-0.00424333	0.0393192	0.914063	0.938395	0.129088	0.0687804	0.0605897	0.135722
X24424.25	Q3MII6	4943	TBC1D25	TBC1 domain family member 25	-0.123727	0.015733	4.22273e-15	2.20325e-14	-0.208472	0.0254943	3.49e-16	7.95e-15	-0.149218	0.0434957	0.000605954	0.00355048
X4771.10	Q92484	10924	SMPDL3A	Acid sphingomyelinase-like phosphodiesterase 3a	0.208265	0.0264834	4.24455e-15	2.21306e-14	0.0982288	0.044543	0.0274732	0.0528968	0.0532439	0.0770768	0.489723	0.624382
X13496.19	Q01581	3157	HMGCS1	Hydroxymethylglutaryl-CoA synthase, cytoplasmic	-0.209637	0.0266633	4.30458e-15	2.24275e-14	0.140302	0.0425721	0.000987582	0.00283628	0.268088	0.0743268	0.000312317	0.00206016
X4297.62	Q9HCB6	10418	SPON1	Spondin-1	0.169954	0.0216215	4.36021e-15	2.27011e-14	0.0399046	0.0360596	0.268498	0.361085	0.109982	0.0629971	0.0808889	0.169376
X16825.20	P54252	4287	ATXN3	Ataxin-3	-0.123787	0.0157534	4.43912e-15	2.30954e-14	0.0567289	0.0259267	0.028703	0.0549124	0.0705355	0.0450138	0.11717	0.222004
X6296.36	Q8WWZ8	170392	OIT3	Oncoprotein-induced transcript 3 protein	0.192409	0.0244908	4.52189e-15	2.35093e-14	-0.0273267	0.039815	0.492525	0.583659	0.096446	0.0701057	0.168958	0.290482
X10615.18	P25189	4359	MPZ	Myelin protein P0	-0.204146	0.0259878	4.53525e-15	2.3562e-14	0.00845812	0.0404831	0.83451	0.878248	-0.140363	0.0725505	0.0530724	0.123317
X21122.3	Q9BQY9	55861	DBNDD2	Dysbindin domain-containing protein 2	-0.174455	0.0222131	4.60843e-15	2.39251e-14	0.0218598	0.0362029	0.545991	0.635536	-0.142836	0.0622368	0.0217638	0.0625784
X19639.53	P10997	3375	IAPP	Islet amyloid polypeptide	0.161182	0.0205304	4.70251e-15	2.43962e-14	0.0760957	0.0346587	0.0281598	0.0539866	0.0757147	0.0614896	0.218241	0.35031
X11670.18	Q96P66	83550	GPR101	Probable G-protein coupled receptor 101	0.180788	0.0230351	4.81081e-15	2.49403e-14	0.0994955	0.0392518	0.0112763	0.0244913	0.0996549	0.067723	0.141205	0.255079
X3888.8	Q9UK53	3621	ING1	Inhibitor of growth protein 1	0.0926874	0.0118158	4.93702e-15	2.55764e-14	0.0849415	0.0190285	8.19e-06	3.75e-05	0.0559453	0.0330796	0.0908408	0.183927
X15465.79	Q8N129	245812	CNPY4	Protein canopy homolog 4	0.0789927	0.0100781	5.1917e-15	2.68767e-14	0.183023	0.0170481	1.18e-26	8.43e-25	-0.0102099	0.0293601	0.728042	0.816792
X24641.10	O95832	9076	CLDN1	Claudin-1	-0.142931	0.0182364	5.22309e-15	2.70199e-14	0.0248309	0.0293778	0.398017	0.49457	-0.0829111	0.0511628	0.105168	0.204855
X2991.9	P14778	3554	IL1R1	Interleukin-1 receptor type 1	-0.175708	0.022424	5.29932e-15	2.73949e-14	-0.0138206	0.0363583	0.703869	0.772084	0.0699914	0.0640651	0.274654	0.413854
X21828.6	P04844	6185	RPN2	Ribophorin II	-0.180688	0.023062	5.33971e-15	2.75841e-14	-0.068999	0.0365514	0.0591096	0.101976	-0.0177898	0.0641475	0.781538	0.855993
X7784.1	P01042	3827	KNG1	Kininogen-1	-0.203359	0.0259569	5.35448e-15	2.76408e-14	-0.413945	0.0423596	2.15e-22	1e-20	0.0182806	0.0744215	0.805972	0.873463
X16748.1	P12645	651	BMP3	Bone morphogenetic protein 3	-0.129035	0.0164735	5.42846e-15	2.80028e-14	0.0447576	0.0267446	0.094276	0.151261	0.0260522	0.0458381	0.569815	0.694081
X11825.27	Q9UBK2	10891	PPARGC1A	Peroxisome proliferator-activated receptor gamma coactivator 1-alpha	0.200828	0.0256462	5.54369e-15	2.8577e-14	-0.109338	0.0420826	0.00939514	0.0208213	-0.195532	0.0721315	0.00673148	0.0249699
X2743.5	Q15465	6469	SHH	Sonic hedgehog protein	0.198898	0.0254023	5.54848e-15	2.85815e-14	-0.212175	0.0424866	6.08e-07	3.52e-06	0.258099	0.0741706	0.000505167	0.00307873
X22393.130	Q9P031	29080	CCDC59	Thyroid transcription factor 1-associated protein 26	0.191686	0.0244922	5.72648e-15	2.94776e-14	0.00456304	0.0408306	0.911021	0.93677	-0.204393	0.0702759	0.00364556	0.0154043
X5742.14	Q9NPH0	51205	ACP6	Lysophosphatidic acid phosphatase type 6	-0.209927	0.0268384	5.91483e-15	3.04257e-14	-0.141959	0.044082	0.00128702	0.00358195	-0.0082553	0.0772308	0.914879	0.947103
X5026.66	P23396	6188	RPS3	40S ribosomal protein S3	0.179702	0.0229758	5.94784e-15	3.05739e-14	-0.102456	0.0378714	0.00684197	0.0156926	-0.202769	0.0657024	0.00203641	0.00949066
X20924.85	Q15170	9338	TCEAL1	Transcription elongation factor A protein-like 1	0.169413	0.0216691	6.09963e-15	3.13321e-14	-0.0395888	0.037057	0.285418	0.379291	-0.174079	0.0640509	0.00658947	0.0245555
X23289.25	Q92886	4762	NEUROG1	Neurogenin-1	0.221858	0.0283794	6.16299e-15	3.16352e-14	-0.0112816	0.0460929	0.806652	0.856473	0.00144381	0.0779617	0.985225	0.990525
X8858.21	Q9NR55	55509	BATF3	Basic leucine zipper transcriptional factor ATF-like 3	0.186062	0.0238053	6.20875e-15	3.18477e-14	-0.113773	0.0401841	0.00465125	0.0111633	-0.0762376	0.0690397	0.269524	0.408793
X17148.7	P30043	645	BLVRB	Flavin reductase (NADPH)	-0.214506	0.027447	6.23517e-15	3.19607e-14	0.0316076	0.0432673	0.465101	0.55832	0.218683	0.0755732	0.00382083	0.0158962
X19258.24	Q92947	2639	GCDH	Glutaryl-CoA dehydrogenase, mitochondrial	-0.0788713	0.0100945	6.30927e-15	3.23178e-14	0.0228907	0.0165302	0.16617	0.242486	-0.181018	0.0287963	3.47e-10	1.8e-08
X17380.2	P61086	3093	UBE2K	Ubiquitin-conjugating enzyme E2 K	-0.0900082	0.0115228	6.40647e-15	3.27927e-14	0.0853518	0.0184273	3.7e-06	1.83e-05	0.130549	0.0321654	4.99e-05	0.000452109
X17329.2	Q9BUT1	56898	BDH2	3-hydroxybutyrate dehydrogenase type 2	0.21662	0.0277376	6.53914e-15	3.34483e-14	-0.158384	0.0452285	0.000465402	0.00144109	0.0726435	0.0794487	0.360572	0.50483
X21322.60	P29084	2961	GTF2E2	Transcription initiation factor IIE subunit beta	0.218502	0.0279973	6.82568e-15	3.48894e-14	-0.0322479	0.0453501	0.477057	0.569671	-0.0201053	0.0780466	0.79672	0.86707
X8597.1	Q9P0T7	252839	TMEM9	Transmembrane protein 9:Cytoplasmic domain	0.206871	0.0265086	6.84442e-15	3.49608e-14	0.0629321	0.0431229	0.144518	0.216007	0.471554	0.0756768	4.94e-10	2.42e-08
X17725.37	Q9Y6N9	10083	USH1C	Harmonin	-0.140793	0.0180454	6.90976e-15	3.52507e-14	0.0478453	0.0290991	0.100182	0.158952	-0.0207024	0.0499079	0.678294	0.779533
X7864.3	Q9NYZ4	27181	SIGLEC8	Sialic acid-binding Ig-like lectin 8	-0.141481	0.0181331	6.91085e-15	3.52507e-14	0.0447824	0.0296971	0.131614	0.199427	-0.073487	0.051413	0.152955	0.270406
X6990.44	Q9HCN8	23753	SDF2L1	Stromal cell-derived factor 2-like protein 1	0.205843	0.0263841	6.93715e-15	3.53601e-14	0.0294513	0.0392141	0.452658	0.547169	-0.257539	0.0678434	0.00014839	0.00111969
X18888.37	A6NFH5	646486	FABP12	Fatty acid-binding protein 12	0.200431	0.0257007	7.13791e-15	3.6358e-14	-0.191137	0.0422288	6.12e-06	2.88e-05	-0.170209	0.0735841	0.0207494	0.0603522
X2704.74	O14836	23495	TNFRSF13B	Tumor necrosis factor receptor superfamily member 13B	-0.170064	0.0218145	7.27462e-15	3.70284e-14	-0.162787	0.0339892	1.71e-06	9.1e-06	0.0180631	0.0589471	0.759288	0.839902
X18300.39	Q96QR8	5814	PURB	Transcriptional activator protein Pur-beta	-0.0656922	0.00843648	7.77579e-15	3.95518e-14	0.00874158	0.0132555	0.509618	0.599982	0.08612	0.0230569	0.000189256	0.00136306
X15413.3	P04180	3931	LCAT	Phosphatidylcholine-sterol acyltransferase	0.179591	0.0230832	8.24746e-15	4.19217e-14	0.110386	0.0374389	0.00320643	0.00805106	-0.0815736	0.0652722	0.211442	0.341806
X10977.55	Q8WVF2	221044	UCMA	Unique cartilage matrix-associated protein	0.217042	0.0279044	8.38367e-15	4.25844e-14	-0.0798524	0.0445388	0.0730435	0.121973	0.116423	0.0787745	0.13948	0.25284
X8892.14	Q5VY43	375033	PEAR1	Platelet endothelial aggregation receptor 1:Cytoplasmic domain	-0.102678	0.0132063	8.52802e-15	4.32874e-14	-0.140867	0.0215957	7.43e-11	8.18e-10	-0.0898601	0.0368682	0.0148229	0.0462122
X13053.6	Q9UN76	11254	SLC6A14	Sodium- and chloride-dependent neutral and basic amino acid transporter B(0+)	0.201626	0.0259562	9.05299e-15	4.59201e-14	0.17321	0.0410213	2.45e-05	0.000102295	-0.0583175	0.0710392	0.411724	0.554682
X7863.50	O00264	10857	PGRMC1	Membrane-associated progesterone receptor component 1	-0.108279	0.0139423	9.13296e-15	4.62936e-14	0.0918611	0.0221657	3.45e-05	0.000139118	-0.0231671	0.0388331	0.550807	0.67887
X18927.14	Q6H3X3	353091	RAET1G	Retinoic acid early transcript 1G protein	-0.161842	0.0208511	9.49706e-15	4.81057e-14	0.0257163	0.0328548	0.433818	0.529488	-0.118612	0.0573274	0.0385839	0.0964796
X12686.15	P25325	4357	MPST	3-mercaptopyruvate sulfurtransferase	-0.162049	0.0208805	9.55698e-15	4.83756e-14	0.150042	0.0339547	1.01e-05	4.54e-05	-0.0338207	0.0615922	0.582951	0.703848
X17370.186	Q9NUJ1	55347	ABHD10	Mycophenolic acid acyl-glucuronide esterase, mitochondrial	-0.0609394	0.00785586	9.79731e-15	4.95576e-14	0.039251	0.012261	0.00137491	0.00380185	-0.107113	0.0211962	4.46e-07	8.4e-06
X6918.183	P06307	885	CCK	Cholecystokinin	-0.203868	0.0262867	9.95179e-15	5.03042e-14	-0.29586	0.0413988	9.92e-13	1.46e-11	-0.0809552	0.0722242	0.262379	0.400855
X18173.11	O95154	22977	AKR7A3	Aflatoxin B1 aldehyde reductase member 3	-0.213682	0.0275565	1.00527e-14	5.07792e-14	-0.101521	0.0456706	0.0262597	0.050879	0.298772	0.0807935	0.000219199	0.00153334
X18310.26	P63302	6415	SELENOW	Selenoprotein W	-0.173486	0.0223731	1.01038e-14	5.1002e-14	-0.771323	0.0349241	4.72e-104	1.72e-100	-0.180719	0.0613101	0.00321419	0.0139123
X18900.37	P01112	3265	HRAS	GTPase HRas	0.150759	0.0194464	1.01979e-14	5.1441e-14	-0.0363321	0.0313934	0.247188	0.337407	-0.159863	0.0556829	0.00410614	0.0168469
X21676.17	P05120	5055	SERPINB2	PAI-2	-0.205622	0.0265236	1.02227e-14	5.15305e-14	-0.0283403	0.0404265	0.483309	0.57497	0.239084	0.0701174	0.000654294	0.00377008
X18282.1	P61952	2791	GNG11	Guanine nucleotide-binding protein G(I)/G(S)/G(O) subunit gamma-11	-0.118529	0.0152906	1.02554e-14	5.16599e-14	0.00624728	0.0235102	0.790459	0.842967	0.0950463	0.0406954	0.0195459	0.0575843
X24904.121	Q6ZWJ1	252983	STXBP4	Syntaxin-binding protein 4	-0.190936	0.0246327	1.03034e-14	5.18658e-14	-0.162314	0.0398521	4.7e-05	0.000183667	-0.313712	0.0691783	5.87e-06	7.37e-05
X12461.8	Q9NXA8	23408	SIRT5	NAD-dependent protein deacylase sirtuin-5, mitochondrial	-0.204433	0.026376	1.03541e-14	5.20848e-14	-0.236494	0.0411464	9.49e-09	7.87e-08	-0.356375	0.0714538	6.28e-07	1.12e-05
X3514.49	P24158	5657	PRTN3	Myeloblastin	0.213889	0.0276004	1.04717e-14	5.26403e-14	0.350215	0.0453715	1.37e-14	2.51e-13	0.285179	0.0781727	0.000266408	0.00181142
X20570.18	Q6UX27	284415	VSTM1	V-set and transmembrane domain-containing protein 1	-0.20776	0.0268135	1.05072e-14	5.27823e-14	-0.076307	0.0437335	0.0810656	0.133173	0.0644314	0.0755482	0.393773	0.537795
X21926.24	P51668|P0CG47	7321|7314	UBE2D1|UBB	UB2D1/PolyUbiquitin K48	0.152085	0.0196289	1.05552e-14	5.29869e-14	0.288146	0.0320788	3.45e-19	1.16e-17	0.609845	0.0578889	9.73e-26	3.54e-22
X12595.11	P28289	7111	TMOD1	Tropomodulin-1	-0.202912	0.0261892	1.05813e-14	5.30812e-14	-0.0433988	0.043052	0.313468	0.409548	0.188567	0.0751617	0.0121391	0.0395008
X13992.12	P46459	4905	NSF	Vesicle-fusing ATPase	0.0822423	0.01062	1.08831e-14	5.45579e-14	0.0147377	0.0179693	0.412156	0.507982	-0.0910777	0.0314845	0.00383174	0.0159233
X12466.7	P09651	3178	HNRNPA1	Heterogeneous nuclear ribonucleoprotein A1	0.090005	0.0116286	1.1214e-14	5.6178e-14	-0.0407343	0.0191005	0.032994	0.0618235	0.0126042	0.0327847	0.700655	0.796018
X23663.28	P21283	528	ATP6V1C1	Vacuolar ATP synthase subunit C 1	0.056547	0.0073088	1.14859e-14	5.75005e-14	0.0111069	0.0119388	0.352244	0.447925	0.00908056	0.0198626	0.647566	0.754734
X6280.11	O95206	5100	PCDH8	Protocadherin-8	0.12938	0.0167284	1.17365e-14	5.87148e-14	-0.0134482	0.026593	0.613081	0.694157	-0.034045	0.0454298	0.453645	0.591312
X6372.7	Q9Y2T7	51087	YBX2	Y-box-binding protein 2	-0.144922	0.0187485	1.21617e-14	6.08003e-14	-0.102956	0.0304905	0.000738241	0.00218209	0.0464741	0.0529136	0.379813	0.522885
X8843.34	Q9Y2G1	745	MYRF	Myelin regulatory factor	-0.115259	0.0149117	1.22094e-14	6.0997e-14	-0.0131678	0.0219135	0.54793	0.637386	0.0461257	0.0382575	0.227993	0.362926
X12041.33	P34931	3305	HSPA1L	Heat shock 70 kDa protein 1-like	-0.184182	0.0238369	1.24809e-14	6.23105e-14	0.019143	0.0372424	0.607262	0.688922	-0.00305636	0.0650837	0.962546	0.977295
X18880.81	P02461	1281	COL3A1	Collagen Type III	-0.188349	0.0244113	1.35693e-14	6.7698e-14	0.00868044	0.0411017	0.832743	0.876768	0.039403	0.0720102	0.58427	0.70464
X12507.16	Q96DU7	80271	ITPKC	Inositol-trisphosphate 3-kinase C	0.16931	0.0219514	1.39349e-14	6.94744e-14	-0.124212	0.0359677	0.000557338	0.00169584	0.0163411	0.0617424	0.791276	0.862837
X11350.30	Q9UNE7	10273	STUB1	E3 ubiquitin-protein ligase CHIP	-0.0857023	0.0111139	1.40252e-14	6.98715e-14	-0.104498	0.0184396	1.52e-08	1.21e-07	-0.180784	0.0321775	2.01e-08	5.73e-07
X12650.43	P08754	2773	GNAI3	Guanine nucleotide-binding protein G(k) subunit alpha	-0.155967	0.0202252	1.40341e-14	6.98715e-14	-0.157487	0.033278	2.27e-06	1.17e-05	-0.229495	0.0574405	6.53e-05	0.000567669
X21863.11	Q9Y5Y2	10101	NUBP2	Cytosolic Fe-S cluster assembly factor NUBP2	0.210083	0.0272409	1.40433e-14	6.98715e-14	-0.257802	0.0426198	1.55e-09	1.45e-08	-0.158809	0.0735649	0.0309078	0.0816257
X9271.101	Q13586	6786	STIM1	Stromal interaction molecule 1:Extracellular domain	-0.12742	0.016524	1.4079e-14	7.00011e-14	0.0723446	0.0253627	0.00435356	0.0105355	-0.00410225	0.0442818	0.926193	0.954784
X7825.7	Q8N2K0	26090	ABHD12	Monoacylglycerol lipase ABHD12	-0.199898	0.0259254	1.41797e-14	7.04538e-14	-0.0198769	0.0433767	0.646798	0.723272	-0.108701	0.0750467	0.147544	0.263075
X18321.38	P13995	10797	MTHFD2	Bifunctional methylenetetrahydrofolate dehydrogenase/cyclohydrolase, mitochondrial	-0.0820374	0.0106411	1.4218e-14	7.05962e-14	0.0281527	0.0180678	0.119244	0.184029	-0.143324	0.0314183	5.17e-06	6.62e-05
X24259.24	Q8IVH2	116113	FOXP4	Forkhead box protein P4	0.0853016	0.0110662	1.43486e-14	7.11962e-14	-0.0705323	0.01838	0.000125536	0.000449736	-0.0152459	0.0317529	0.631142	0.741017
X19563.3	Q9BYH1	23544	SEZ6L	Seizure 6-like protein	-0.16877	0.0219005	1.45955e-14	7.23717e-14	-0.229864	0.0368831	4.9e-10	4.9e-09	-0.650795	0.0663122	1.42e-22	8.6e-20
X5716.49	Q6PB30	158511	CSAG1	Putative chondrosarcoma-associated gene 1 protein	0.199969	0.0259523	1.47635e-14	7.3155e-14	-0.0198031	0.0432243	0.646864	0.723272	0.149207	0.0766535	0.0516383	0.121026
X5798.3	P55957	637	BID	BH3-interacting domain death agonist	0.134217	0.0174227	1.48945e-14	7.3754e-14	-0.0995777	0.0262187	0.000147272	0.000519585	-0.0179007	0.0454043	0.693409	0.790345
X8076.4	Q8IXA5	124912	SPACA3	Sperm acrosome membrane-associated protein 3	0.203701	0.0264487	1.52076e-14	7.52532e-14	0.0870743	0.0450473	0.0532896	0.0933496	-0.0768864	0.0794971	0.333502	0.478241
X21289.36	O75391	9552	SPAG7	Sperm-associated antigen 7	0.125879	0.0163469	1.52775e-14	7.55482e-14	-0.138266	0.0276769	6.02e-07	3.49e-06	-0.0531509	0.0472437	0.260616	0.398914
X22805.18	Q96EK4	57215	THAP11	THAP domain-containing protein 11	-0.160126	0.0207961	1.53678e-14	7.5943e-14	0.0891415	0.0330208	0.00696218	0.0159533	0.130485	0.0573498	0.0229243	0.0650682
X12534.10	Q13137	10241	CALCOCO2	Calcium-binding and coiled-coil domain-containing protein 2	-0.199756	0.0259452	1.54735e-14	7.64136e-14	-0.23187	0.0409638	1.58e-08	1.25e-07	0.0315108	0.0707801	0.656195	0.761625
X5594.87	Q14696	23184	MESD	LDLR chaperone MESD	0.114271	0.0148432	1.55936e-14	7.69546e-14	-0.100753	0.0246876	4.54e-05	0.000178362	0.00899543	0.0434456	0.835977	0.895304
X9450.18	O14519	8099	CDK2AP1	Cyclin-dependent kinase 2-associated protein 1	0.182794	0.0237454	1.56388e-14	7.71253e-14	-0.12162	0.0385995	0.00163622	0.00443526	-0.0575905	0.0677174	0.395107	0.538507
X25941.4	Q15646	8638	OASL	2'-5'-oligoadenylate synthetase like protein	0.204078	0.0265227	1.59929e-14	7.88185e-14	-0.0880897	0.0429969	0.0405288	0.073743	0.284857	0.0755999	0.000166075	0.00122398
X9513.9	Q9HCT0	27006	FGF22	Fibroblast growth factor 22	0.207841	0.0270106	1.60603e-14	7.9097e-14	-0.0659799	0.0450591	0.143166	0.214367	-0.12156	0.0777879	0.118172	0.223323
X14645.253	O15217	2941	GSTA4	Glutathione S-transferase A4	-0.135637	0.017639	1.66477e-14	8.19345e-14	0.011152	0.0277114	0.687378	0.758677	0.0402597	0.0487788	0.409203	0.552246
X23183.6	Q96EP0	55072	RNF31	E3 ubiquitin-protein ligase RNF31	-0.0989604	0.0128713	1.67353e-14	8.23102e-14	0.111256	0.0209539	1.14e-07	7.66e-07	0.0349222	0.0359812	0.331801	0.476801
X8845.2	O15072	9508	ADAMTS3	A disintegrin and metalloproteinase with thrombospondin motifs 3	0.211004	0.0274419	1.67939e-14	8.25428e-14	-0.0145332	0.0430842	0.735887	0.799386	-0.132273	0.0740135	0.073964	0.158752
X22817.126	Q9C026	114088	TRIM9	E3 ubiquitin-protein ligase TRIM9	0.164479	0.0213974	1.7046e-14	8.3725e-14	-0.161673	0.0336266	1.56e-06	8.4e-06	-0.140773	0.0593371	0.0177027	0.0534085
X11157.35	P0DMV8	3303	HSPA1A	Heat shock 70 kDa protein 1A	0.131897	0.0171693	1.76375e-14	8.6572e-14	-0.0135188	0.0279297	0.628382	0.707397	0.170057	0.0490624	0.000531604	0.00320692
X13969.24	O60684	23633	KPNA6	Importin subunit alpha-7	-0.0620091	0.00807739	1.83055e-14	8.97905e-14	0.0349924	0.0124137	0.00483453	0.0115235	0.102769	0.0216873	2.2e-06	3.26e-05
X13027.20	O95931	23492	CBX7	Chromobox protein homolog 7	0.200854	0.0261659	1.86142e-14	9.12432e-14	0.0182496	0.0425775	0.668214	0.742132	-0.164055	0.0739499	0.0265616	0.072621
X23301.2	P35548	4488	MSX2	MSX-2	0.180356	0.0235095	1.92248e-14	9.41731e-14	-0.122284	0.0375054	0.00111874	0.00316802	0.226432	0.0657571	0.000578228	0.00342938
X11636.33	P37802	8407	TAGLN2	Transgelin-2	-0.0973623	0.0127	1.98674e-14	9.72554e-14	-0.0831237	0.0208234	6.63e-05	0.00025069	-0.0739032	0.0363658	0.042173	0.103327
X13739.3	Q9NZU1	23769	FLRT1	Leucine-rich repeat transmembrane protein FLRT1	-0.151437	0.0197614	2.04268e-14	9.99268e-14	0.111767	0.0315315	0.000396149	0.00124839	0.312039	0.0552518	1.7e-08	5e-07
X24217.2	P05109	6279	S100A8	Calgranulin A	0.214509	0.0279923	2.07341e-14	1.01362e-13	-0.0718053	0.0445453	0.107027	0.168023	0.06023	0.077746	0.438548	0.57798
X24222.10	Q9H3P2	7469	NELFA	Negative elongation factor A	0.197944	0.025841	2.09967e-14	1.02577e-13	-0.102551	0.0423377	0.0154555	0.0322609	0.100113	0.0736788	0.174266	0.296668
X8700.325	Q8NCW6	63917	GALNT11	Polypeptide N-acetylgalactosaminyltransferase 11	-0.15256	0.0199234	2.1357e-14	1.04267e-13	0.0777236	0.0325811	0.0170842	0.0351572	-0.202505	0.0563091	0.000325245	0.0021281
X23007.8	P14923	3728	JUP	Junction plakoglobin	-0.148925	0.0194501	2.14444e-14	1.04624e-13	-0.155131	0.02961	1.67e-07	1.08e-06	-0.103026	0.0516327	0.0460471	0.11048
X6373.54	P80370	8788	DLK1	Protein delta homolog 1	-0.1979	0.0258488	2.15281e-14	1.04962e-13	-0.0903207	0.0434414	0.0376454	0.0693798	0.127311	0.0762198	0.094907	0.189997
X12626.6	Q9BQF6	57337	SENP7	Sentrin-specific protease 7	0.185151	0.0241906	2.20295e-14	1.07335e-13	-0.10141	0.039762	0.0107837	0.0235838	0.0916836	0.0697857	0.188967	0.314976
X3624.3	Q9BQR3	83886	PRSS27	Serine protease 27	0.150369	0.019666	2.32891e-14	1.13396e-13	-0.0820692	0.0329668	0.0128203	0.0273478	0.0834339	0.0571529	0.144385	0.259282
X3043.49	P09486	6678	SPARC	SPARC	-0.160533	0.0210176	2.47429e-14	1.20394e-13	-0.0126685	0.0330583	0.701572	0.770376	-0.0907409	0.056502	0.108328	0.209169
X21249.115	O00273	1676	DFFA	DNA fragmentation factor subunit alpha	-0.144274	0.0188889	2.47874e-14	1.2053e-13	-0.102626	0.030743	0.000848272	0.00247223	-0.330738	0.0536244	7.37e-10	3.29e-08
X9994.217	P51164	496	ATP4B	Potassium-transporting ATPase subunit beta	0.187082	0.0245118	2.6041e-14	1.26542e-13	-0.00822813	0.0410316	0.841072	0.88375	0.0930187	0.0711493	0.191136	0.317355
X14687.6	O60664	10226	PLIN3	Perilipin-3	-0.200068	0.0262258	2.68076e-14	1.3018e-13	-0.0940509	0.04146	0.0233366	0.0459856	0.0304732	0.0716655	0.670695	0.773896
X9577.26	Q8N9I0	127833	SYT2	Synaptotagmin-2	0.194879	0.0255483	2.6938e-14	1.30727e-13	0.0605464	0.0432304	0.161401	0.236641	0.195447	0.0740715	0.00834581	0.0295304
X23305.38	Q9BRK0	51308	REEP2	Receptor expression-enhancing protein 2	-0.172612	0.0226324	2.70765e-14	1.31311e-13	-0.304947	0.0356161	1.39e-17	3.69e-16	-0.30849	0.0614231	5.25e-07	9.61e-06
X17772.7	O15205	10537	UBD	Ubiquitin D	-0.133868	0.0175607	2.77844e-14	1.34654e-13	0.0625749	0.0286394	0.0289323	0.0552929	-0.10711	0.0498255	0.0316167	0.0828675
X20137.49	P09651	3178	HNRNPA1	Heterogeneous nuclear ribonucleoprotein A1	0.12762	0.0167424	2.7854e-14	1.34902e-13	-0.0766157	0.0271971	0.00486188	0.0115773	0.0857277	0.0466591	0.0662091	0.144881
X24472.28	Q9H0F6	81858	SHARPIN	Sharpin	-0.0989451	0.012992	2.93163e-14	1.4189e-13	-0.0491118	0.0218789	0.0248212	0.0484784	-0.0440891	0.0379888	0.245855	0.382342
X10053.5	Q13418	3611	ILK	Integrin-linked protein kinase	-0.0886458	0.0116423	2.97008e-14	1.43656e-13	0.022198	0.0190448	0.243835	0.33383	0.0355639	0.0329565	0.280576	0.420201
X16749.79	P55107	2662	GDF10	Growth/differentiation factor 10	-0.135296	0.0177728	3.01698e-14	1.45828e-13	0.103007	0.0293644	0.000454935	0.00141227	-0.12025	0.0509499	0.0182972	0.0547678
X12521.3	P42773	1031	CDKN2C	Cyclin-dependent kinase 4 inhibitor C	-0.164652	0.0216331	3.05026e-14	1.47338e-13	-0.060455	0.0344879	0.0796635	0.131106	-0.163565	0.060227	0.00662964	0.02468
X3474.19	P07996	7057	THBS1	Thrombospondin-1	-0.152528	0.0200443	3.07762e-14	1.48561e-13	-0.1611	0.031666	3.73e-07	2.26e-06	-0.0409766	0.054625	0.453195	0.590928
X21589.80	Q7L190	55211	DPPA4	Developmental pluripotency-associated protein 4	0.203237	0.0267116	3.11953e-14	1.50485e-13	-0.160903	0.0440808	0.000264301	0.000871321	-0.0786215	0.077718	0.311758	0.454844
X6904.14	O43300	26045	LRRTM2	Leucine-rich repeat transmembrane neuronal protein 2	-0.152372	0.0200291	3.13112e-14	1.50944e-13	-0.101023	0.0338043	0.00281495	0.00716416	-0.22232	0.061027	0.000271667	0.00184034
X7141.21	Q9UQ53	11282	MGAT4B	Alpha-1,3-mannosyl-glycoprotein 4-beta-N-acetylglucosaminyltransferase B	-0.205433	0.0270205	3.24965e-14	1.56555e-13	-0.13779	0.0424995	0.00119261	0.00334215	0.132852	0.0748791	0.076076	0.162092
X18403.25	Q01433	271	AMPD2	AMP deaminase 2	-0.0571427	0.00752101	3.36788e-14	1.62143e-13	-0.0181905	0.0124015	0.142481	0.213517	0.0292383	0.0217063	0.178028	0.301218
X3042.7	P02144	4151	MB	Myoglobin	-0.171659	0.0225955	3.39193e-14	1.63193e-13	0.096253	0.0382133	0.0117993	0.0254528	-0.269143	0.0714681	0.000167443	0.00123157
X9051.13	P24001	9235	IL32	Interleukin-32	0.191726	0.0252522	3.53613e-14	1.70019e-13	-0.246308	0.0421341	5.31e-09	4.6e-08	-0.0562427	0.0721793	0.435888	0.575577
X13388.57	P29120	5122	PCSK1	Neuroendocrine convertase 1	-0.182705	0.0240785	3.63817e-14	1.7481e-13	-0.225647	0.040202	2.08e-08	1.6e-07	-0.338632	0.0696418	1.19e-06	1.93e-05
X3170.6	P50579	10988	METAP2	Methionine aminopeptidase 2	0.118268	0.0155915	3.70824e-14	1.78059e-13	0.126904	0.0250777	4.3e-07	2.57e-06	0.446248	0.0445207	1.79e-23	1.68e-20
X3420.21	Q8N1Q1	377677	CA13	Carbonic anhydrase 13	-0.0726983	0.00959168	3.87887e-14	1.8613e-13	-0.0270407	0.0153237	0.077675	0.128442	-0.0161985	0.0269223	0.547411	0.67594
X13422.66	Q16206	10495	ENOX2	Ecto-NOX disulfide-thiol exchanger 2	-0.175142	0.0231296	4.1185e-14	1.97498e-13	-0.230598	0.037339	7.01e-10	6.89e-09	-0.35438	0.0652724	5.88e-08	1.47e-06
X21567.214	Q9BXJ3	114900	C1QTNF4	Complement C1q tumor necrosis factor-related protein 4	-0.18906	0.0249743	4.17743e-14	2.00192e-13	-0.101596	0.0419195	0.015397	0.0321849	-0.140628	0.0736773	0.0563464	0.128547
X11351.233	Q9H9Q4	79840	NHEJ1	Non-homologous end-joining factor 1	0.132571	0.0175214	4.29609e-14	2.05744e-13	-0.0205678	0.0289371	0.47725	0.569807	-0.0824706	0.0520169	0.112913	0.215903
X20969.114	Q8N488	23429	RYBP	RING1 and YY1-binding protein	0.202793	0.0268011	4.30494e-14	2.06032e-13	0.0617569	0.0440655	0.161123	0.236446	0.0505457	0.0757805	0.504797	0.637247
X6387.61	Q01523	1670	DEFA5	Defensin-5	-0.193732	0.0256073	4.3204e-14	2.06637e-13	0.222846	0.0408265	4.99e-08	3.56e-07	0.132997	0.0711251	0.0615442	0.137269
X9175.48	O60469	1826	DSCAM	Down syndrome cell adhesion molecule	0.159917	0.021139	4.34347e-14	2.07604e-13	0.102226	0.0346033	0.00314659	0.00791698	0.234497	0.0598383	8.99e-05	0.000743226
X5102.55	Q29980	4277	MICB	MHC class I polypeptide-related sequence B	-0.196423	0.0259662	4.36268e-14	2.08385e-13	-0.0670484	0.0430671	0.119562	0.184413	-0.00529765	0.074145	0.943042	0.964884
X23156.146	Q92851	843	CASP10	Caspase-10:region 2	-0.144323	0.0190805	4.38061e-14	2.09105e-13	0.119505	0.0304807	8.93e-05	0.000330119	0.125742	0.0534182	0.0186075	0.055495
X9750.7	P26447	6275	S100A4	Protein S100-A4	-0.152231	0.0201262	4.38403e-14	2.09131e-13	-0.0256262	0.0348323	0.461941	0.555515	0.148274	0.0607433	0.0146751	0.0458298
X19145.4	Q8N565	55686	MREG	Melanoregulin	0.17969	0.0237708	4.53279e-14	2.16086e-13	0.0664254	0.039135	0.0896828	0.145298	0.104963	0.068595	0.126022	0.234451
X16558.2	Q99972	4653	MYOC	Myocilin	-0.181403	0.0240058	4.62059e-14	2.20127e-13	-0.0566162	0.0404052	0.161201	0.236513	-0.0869788	0.0718081	0.225839	0.360048
X20460.22	Q8IY31	90410	IFT20	Intraflagellar transport protein 20 homolog	-0.163456	0.0216304	4.62978e-14	2.20421e-13	-0.0601131	0.0342869	0.0796119	0.13105	-0.0178955	0.0591989	0.762438	0.842032
X10041.3	P41235	3172	HNF4A	Hepatocyte nuclear factor 4-alpha	0.197843	0.0261848	4.65397e-14	2.21428e-13	0.0479568	0.042689	0.261311	0.353418	0.47564	0.0769578	6.79e-10	3.11e-08
X13708.56	O60259	11202	KLK8	Kallikrein-8	-0.168121	0.0222545	4.69384e-14	2.23179e-13	-0.0700758	0.0379051	0.0645459	0.10977	0.0142048	0.0674637	0.833242	0.893293
X12649.80	P40926	4191	MDH2	Malate dehydrogenase, mitochondrial	-0.095751	0.0126757	4.71014e-14	2.23809e-13	0.0934637	0.0209031	7.91e-06	3.64e-05	0.0495015	0.0361048	0.170408	0.2921
X14094.29	Q99075	1839	HBEGF	Heparin-binding EGF-like growth factor	-0.138722	0.0183681	4.76788e-14	2.26404e-13	-0.0361226	0.0295423	0.221473	0.30837	-0.0225659	0.0510145	0.658256	0.763353
X11614.29	P84090	2079	ERH	Enhancer of rudimentary homolog	0.1397	0.0185194	5.10387e-14	2.42201e-13	-0.037096	0.0298202	0.21355	0.298995	0.205473	0.0519751	7.79e-05	0.000658827
X12860.7	Q9UBL0	10777	ARPP21	cAMP-regulated phosphoprotein 21	0.173233	0.0229664	5.14944e-14	2.44205e-13	-0.0312213	0.0384792	0.417178	0.512934	-0.00967613	0.0662045	0.883804	0.926869
X20103.176	O15527	4968	OGG1	N-glycosylase/DNA lyase	0.207313	0.0275034	5.36001e-14	2.54025e-13	-0.254926	0.0462271	3.64e-08	2.67e-07	0.0874228	0.0790901	0.269049	0.408476
X6493.9	Q66K79	8532	CPZ	Carboxypeptidase Z	0.19063	0.0252911	5.37297e-14	2.54474e-13	0.0508561	0.0420203	0.226221	0.313725	0.0637011	0.0716442	0.373967	0.517043
X10731.10	Q8IZT8	222537	HS3ST5	Heparan sulfate glucosamine 3-O-sulfotransferase 5	0.196576	0.0260821	5.38314e-14	2.5479e-13	0.130995	0.0425485	0.00208803	0.00551038	-0.0728531	0.0741705	0.326021	0.471198
X20175.17	Q14050	1299	COL9A3	Collagen alpha-3(IX) chain	0.200057	0.0265462	5.40728e-14	2.55767e-13	0.0703499	0.0437097	0.107563	0.168753	-0.166928	0.0758092	0.0277051	0.0750436
X18206.18	P28332	130	ADH6	Alcohol dehydrogenase 6	-0.0539807	0.00716338	5.41374e-14	2.55906e-13	-0.0157754	0.0108216	0.144955	0.216556	0.0600013	0.0185916	0.00125581	0.00641907
X5437.63	P05413	2170	FABP3	Fatty acid-binding protein, heart	-0.178606	0.0237138	5.58126e-14	2.63654e-13	-0.158842	0.0406572	9.45e-05	0.000346971	0.113974	0.0758876	0.133179	0.244273
X10981.56	P56975	10718	NRG3	Pro-neuregulin-3, membrane-bound isoform	-0.212674	0.0282336	5.58733e-14	2.6377e-13	-0.257721	0.0464939	3.1e-08	2.31e-07	-0.0610404	0.0794964	0.442614	0.581718
X4420.7	O43184	8038	ADAM12	Disintegrin and metalloproteinase domain-containing protein 12	0.199741	0.0265234	5.66138e-14	2.67092e-13	-0.104021	0.0434925	0.0168014	0.0346536	-0.0704415	0.0751576	0.348668	0.494012
X5256.86	O76074	8654	PDE5A	cGMP-specific 3',5'-cyclic phosphodiesterase	-0.0753115	0.0100049	5.76036e-14	2.71586e-13	0.148008	0.0162801	1.29e-19	4.58e-18	0.149912	0.0285384	1.54e-07	3.3e-06
X23008.4	P61019	5862	RAB2A	Ras-related protein Rab-2A	-0.0815605	0.0108364	5.80283e-14	2.73412e-13	-0.0183678	0.0171385	0.283883	0.378131	-0.077071	0.0293817	0.00873406	0.0304897
X13574.50	Q92730	27289	RND1	Rho-related GTP-binding protein Rho6	0.15454	0.0205333	5.84773e-14	2.75349e-13	0.197181	0.0347835	1.51e-08	1.2e-07	0.0156468	0.0588555	0.790363	0.862284
X23621.326	Q9Y5L4	26517	TIMM13	Mitochondrial import inner membrane translocase subunit Tim13	-0.193741	0.0257496	5.92049e-14	2.78596e-13	-0.291522	0.0420405	4.5e-12	6.03e-11	-0.346258	0.0742595	3.18e-06	4.4e-05
X14021.81	Q9NPJ6	29079	MED4	Mediator of RNA polymerase II transcription subunit 4	0.201663	0.0268168	6.12267e-14	2.87923e-13	-0.155413	0.0430813	0.000311718	0.00101118	-0.213258	0.0742212	0.00407617	0.0167671
X24676.105	P57076	56683	CFAP298	Uncharacterized protein C21orf59	0.116535	0.0154998	6.17558e-14	2.90224e-13	-0.0791983	0.0259235	0.00225959	0.0059075	0.0263546	0.045292	0.560667	0.687072
X4306.4	P29401	7086	TKT	Transketolase	-0.0598194	0.00795753	6.22031e-14	2.92138e-13	0.00398449	0.012904	0.757499	0.817422	0.0262794	0.0223545	0.239807	0.376713
X8463.2	P08294	6649	SOD3	Extracellular superoxide dismutase [Cu-Zn]	0.160485	0.021351	6.28078e-14	2.94788e-13	0.135243	0.0362626	0.000193561	0.000663625	-0.162321	0.0649555	0.0124816	0.0403989
X20374.41	O75208	57017	COQ9	Ubiquinone biosynthesis protein COQ9, mitochondrial	0.18246	0.0242776	6.31138e-14	2.96034e-13	0.0374243	0.0383765	0.329505	0.42645	0.0913114	0.0655044	0.163374	0.283937
X21624.64	Q9NYR9	28511	NKIRAS2	NF-kappa-B inhibitor-interacting Ras-like protein 2	0.210656	0.0280285	6.32926e-14	2.96682e-13	-0.251781	0.0441409	1.23e-08	9.92e-08	-0.258089	0.0754809	0.000631961	0.00366166
X13653.335	Q9BQ69	28992	MACROD1	O-acetyl-ADP-ribose deacetylase MACROD1	-0.158918	0.0211542	6.48374e-14	3.03727e-13	0.0428598	0.0331468	0.196049	0.27845	-0.00407329	0.0575374	0.943564	0.965283
X7917.17	O75976	1362	CPD	Carboxypeptidase D	-0.170349	0.0226854	6.64328e-14	3.11001e-13	-0.0413922	0.0364616	0.256326	0.348184	-0.183604	0.0637932	0.00401426	0.0165404
X4562.1	P58417	30010	NXPH1	Neurexophilin-1	-0.214732	0.0286006	6.73283e-14	3.14991e-13	-0.0455727	0.0442029	0.302587	0.398043	-0.112277	0.0778019	0.14904	0.264952
X2811.27	Q15389	284	ANGPT1	Angiopoietin-1	-0.184085	0.0245225	6.75101e-14	3.15639e-13	-0.121325	0.0379507	0.00139602	0.00385147	-0.0531763	0.0651117	0.414134	0.556845
X12968.2	Q16527	1466	CSRP2	Cysteine and glycine-rich protein 2	-0.129461	0.0172617	7.11865e-14	3.32615e-13	0.302319	0.0272609	2.61e-28	2.29e-26	-0.00120142	0.0471673	0.97968	0.987674
X20189.4	P06756|P18564	3685|3694	ITGAV|ITGB6	Integrin alpha V beta 6	-0.0589866	0.00786798	7.25492e-14	3.38764e-13	0.147786	0.0125966	1.85e-31	2.21e-29	0.0447536	0.0221609	0.0434786	0.105674
X19323.1	O00559	9166	EBAG9	Receptor-binding cancer antigen expressed on SiSo cells	0.194693	0.0259729	7.36023e-14	3.43462e-13	-0.022923	0.042739	0.591738	0.675517	-0.0381111	0.0744388	0.608684	0.725317
X25889.108	O14862	9447	AIM2	Absent in melanoma 2	0.207742	0.0277154	7.37837e-14	3.44088e-13	-0.0288816	0.0441066	0.512613	0.602845	-0.241705	0.0771342	0.00173508	0.00830945
X18286.3	O95229	11130	ZWINT	ZW10 interactor	0.168621	0.0225076	7.56591e-14	3.52608e-13	0.0988848	0.0357885	0.00574373	0.0134531	-0.0159086	0.0621616	0.798018	0.868172
X23299.52	O94811	11076	TPPP	Tubulin polymerization-promoting protein	0.202312	0.0270165	7.8072e-14	3.63621e-13	-0.0966369	0.0454761	0.0336282	0.0628503	0.0186918	0.0783632	0.81148	0.877708
X10046.55	Q13490	329	BIRC2	Baculoviral IAP repeat-containing protein 2	-0.180351	0.0240941	7.96634e-14	3.70796e-13	0.0374284	0.0420594	0.373559	0.469866	-0.0161052	0.0710209	0.820612	0.884305
X21737.20	Q96JF0	84620	ST6GAL2	Beta-galactoside alpha-2,6-sialyltransferase 2	-0.201414	0.0269121	8.01305e-14	3.72653e-13	-0.226458	0.0441189	2.94e-07	1.83e-06	-0.0154341	0.076315	0.839735	0.897745
X20411.52	Q6PID6	23548	TTC33	Tetratricopeptide repeat protein 33	-0.165072	0.0220556	8.01647e-14	3.72653e-13	-0.0275402	0.0350459	0.431996	0.527794	-0.0293334	0.0606074	0.62841	0.739264
X20975.2	Q14206	10231	RCAN2	Calcipressin-2	0.199436	0.0266732	8.50809e-14	3.95255e-13	-0.0975035	0.0449756	0.030205	0.057245	0.0721926	0.0782533	0.356279	0.500466
X3873.51	P07202	7173	TPO	Thyroid peroxidase	-0.148738	0.0199083	8.85543e-14	4.11129e-13	-0.00214106	0.0315595	0.945914	0.962284	-0.0779623	0.054703	0.154151	0.271995
X6495.14	P05305	1906	EDN1	Endothelin-1	0.182926	0.0244897	8.98025e-14	4.16658e-13	0.0369699	0.0392513	0.346293	0.442519	-0.227261	0.0683078	0.000882945	0.0048087
X4487.1	P21781	2252	FGF7	Fibroblast growth factor 7	-0.0955136	0.0127902	9.05612e-14	4.19911e-13	-0.0469405	0.02063	0.0229186	0.045272	0.0106748	0.0362004	0.768094	0.845332
X12471.47	O95793	6780	STAU1	Double-stranded RNA-binding protein Staufen homolog 1	0.125498	0.0168144	9.35441e-14	4.33467e-13	0.013788	0.0278396	0.620431	0.700918	0.162721	0.0485118	0.000800505	0.00443717
X23558.33	Q6P1Q9	55798	METTL2B	Methyltransferase-like protein 2B	-0.197864	0.0265275	9.70161e-14	4.4927e-13	0.0427245	0.0449885	0.342314	0.438758	-0.0253388	0.0779066	0.745006	0.830709
X17332.3	Q9NX46	54936	ADPRS	Poly(ADP-ribose) glycohydrolase ARH3	-0.0991384	0.0132991	1.00026e-13	4.62912e-13	-0.0202768	0.0214583	0.344725	0.440875	0.162066	0.0375144	1.58e-05	0.000170949
X19575.4	P19235	2057	EPOR	Erythropoietin receptor	0.15877	0.0212989	1.0065e-13	4.65507e-13	-0.118791	0.0346963	0.000621769	0.00187353	-0.0341116	0.0592983	0.56514	0.690579
X21115.48	Q7Z5W3	144233	BCDIN3D	Pre-miRNA 5'-monophosphate methyltransferase	-0.198544	0.0266517	1.03878e-13	4.80132e-13	0.233783	0.0432496	6.7e-08	4.68e-07	0.409828	0.0764085	8.44e-08	1.99e-06
X17857.6	P28330	33	ACADL	Long-chain specific acyl-CoA dehydrogenase, mitochondrial	0.153306	0.0205822	1.05261e-13	4.86215e-13	-0.0239357	0.0339729	0.481116	0.573122	0.092397	0.0589581	0.117128	0.221983
X5659.11	P20396	7200	TRH	Pro-Thyrotropin-releasing hormone	0.175274	0.0235497	1.09809e-13	5.06903e-13	-0.0670551	0.0394119	0.0889214	0.144161	0.0387371	0.067768	0.567605	0.692895
X21829.8	P25398	6206	RPS12	40S ribosomal protein S12	-0.125535	0.0168749	1.12957e-13	5.21103e-13	0.0743	0.0243223	0.00226171	0.00591094	0.149925	0.0424073	0.000410181	0.0025836
X5132.71	Q6UWB1	9466	IL27RA	Interleukin-27 receptor subunit alpha	-0.172811	0.023247	1.17243e-13	5.40533e-13	-0.0240772	0.0387085	0.533956	0.623522	0.0146621	0.0676053	0.82831	0.889052
X7104.71	Q86V35	164633	CABP7	Calcium-binding protein 7	-0.183325	0.0246694	1.20075e-13	5.5324e-13	0.00872557	0.0400829	0.82768	0.873455	0.075965	0.0677362	0.262127	0.400723
X8957.72	Q96DZ1	27248	ERLEC1	Endoplasmic reticulum lectin 1	0.178506	0.024025	1.2116e-13	5.57885e-13	0.0371125	0.0368597	0.314043	0.410153	-0.0507384	0.0638713	0.427003	0.568022
X19518.12	P52790	3101	HK3	Hexokinase-3	-0.147897	0.0199127	1.23045e-13	5.66209e-13	0.0748877	0.0318546	0.0187584	0.0381502	-0.0360002	0.0552484	0.514679	0.646698
X11196.31	P12111	1293	COL6A3	Collagen alpha-3(VI) chain:Bovine pancreatic trypsin inhibitor/Kunitz inhibitor domain, isoform 1	-0.170724	0.0229908	1.24641e-13	5.7319e-13	0.132263	0.0379049	0.000487638	0.00150038	0.368948	0.0658447	2.19e-08	6.12e-07
X11265.8	P00352	216	ALDH1A1	Retinal dehydrogenase 1	-0.17699	0.0238371	1.25211e-13	5.75449e-13	0.135268	0.0385815	0.000458079	0.00142022	0.36968	0.0684279	6.81e-08	1.65e-06
X23693.4	Q9BUB5	8569	MKNK1	MAP kinase-interacting serine/threonine-protein kinase 1	-0.0717181	0.00966069	1.26096e-13	5.79151e-13	-0.0192437	0.0164186	0.241215	0.330803	-0.000382353	0.0282581	0.989205	0.993293
X13944.3	P0DMM9	445329	SULT1A3	Sulfotransferase 1A3	-0.0775607	0.0104499	1.27561e-13	5.85512e-13	0.0849728	0.0166506	3.44e-07	2.1e-06	0.126602	0.0291583	1.43e-05	0.000157932
X24271.9	Q96IJ6	29926	GMPPA	Mannose-1-phosphate guanyltransferase alpha	0.188409	0.0253973	1.31575e-13	6.03557e-13	-0.0223186	0.03876	0.564761	0.651661	-0.111461	0.0667958	0.0952306	0.19054
X9955.40	Q8N7C7	378925	RNF148	RING finger protein 148:region 2	0.187494	0.0252751	1.32365e-13	6.06797e-13	-0.132612	0.0417129	0.00148458	0.00406962	-0.0567841	0.0719339	0.429913	0.570748
X8352.26	Q96PQ1	89858	SIGLEC12	Sialic acid-binding Ig-like lectin 12:Ig-like C2-type 2 domain, Isoform short	0.190289	0.0256785	1.39904e-13	6.40954e-13	-0.197358	0.0403353	1.02e-06	5.67e-06	-0.19397	0.0700074	0.00561007	0.0215447
X15432.1	Q9NRC9	56914	OTOR	Otoraplin	-0.205137	0.0276821	1.39995e-13	6.4097e-13	-0.000830372	0.0462274	0.985669	0.990425	-0.0897366	0.0785762	0.253486	0.391928
X19438.68	O95926	25949	SYF2	Pre-mRNA-splicing factor SYF2	0.101054	0.0136389	1.40608e-13	6.43374e-13	0.110073	0.0227369	1.32e-06	7.2e-06	0.0319818	0.0393742	0.416677	0.559535
X5930.54	P19429	7137	TNNI3	Troponin I, cardiac muscle	0.19832	0.0267722	1.42992e-13	6.5387e-13	-0.0172882	0.0431776	0.688878	0.759756	-0.0930421	0.0744468	0.211427	0.341806
X19241.31	P82980	83758	RBP5	Retinol-binding protein 5	-0.177627	0.0239889	1.45833e-13	6.66445e-13	0.0886558	0.0403646	0.0281022	0.0539182	0.339577	0.071836	2.33e-06	3.42e-05
X22371.46	Q9BQ89	83541	FAM110A	Protein FAM110A	0.199304	0.0269297	1.50162e-13	6.85795e-13	-0.541026	0.043912	1.79e-34	3.11e-32	-0.132383	0.0743938	0.0752078	0.160665
X12801.33	P14316	3660	IRF2	Interferon regulatory factor 2	0.2039	0.0275537	1.51744e-13	6.92586e-13	-0.0960236	0.0453627	0.0343193	0.0639451	-0.0806974	0.0775807	0.298301	0.44077
X6356.3	P15086	1360	CPB1	Carboxypeptidase B	0.186565	0.0252368	1.59448e-13	7.27295e-13	-0.142476	0.0422251	0.000744846	0.00219894	0.153643	0.0732502	0.0359887	0.0915607
X21236.12	Q9BVK6	54732	TMED9	Transmembrane emp24 domain-containing protein 9	-0.181874	0.0246024	1.60185e-13	7.302e-13	-0.15518	0.0367609	2.46e-05	0.000102416	0.13152	0.0634804	0.0383233	0.0960917
X15637.38	Q9UPU3	22986	SORCS3	VPS10 domain-containing receptor SorCS3	-0.146421	0.0198098	1.61424e-13	7.35387e-13	-0.0738086	0.032997	0.0253343	0.0493485	-0.00578282	0.0571152	0.919357	0.950119
X23300.3	Q6ZRY4	348093	RBPMS2	RNA-binding protein with multiple splicing 2	0.0682306	0.009235	1.64364e-13	7.48312e-13	-0.0132174	0.0149726	0.377393	0.473707	0.0608127	0.0258737	0.0187851	0.0558917
X13129.40	P01130	3949	LDLR	Low-density lipoprotein receptor	0.172806	0.0233959	1.68203e-13	7.65313e-13	-0.0226459	0.0390625	0.562115	0.649225	0.0581267	0.06804	0.392971	0.537102
X4309.59	P60174	7167	TPI1	Triosephosphate isomerase	-0.0489111	0.00663084	1.79682e-13	8.1703e-13	-0.0186023	0.0108888	0.0876149	0.142391	0.0152788	0.0188846	0.41851	0.560654
X12834.3	Q9H3M0	3754	KCNF1	Potassium voltage-gated channel subfamily F member 1	0.200335	0.0271589	1.80189e-13	8.18826e-13	-0.000267097	0.0453069	0.995296	0.996938	-0.151885	0.0783343	0.052555	0.122662
X12515.45	Q9BZX2	7371	UCK2	Uridine-cytidine kinase 2	0.188028	0.025492	1.81201e-13	8.22914e-13	0.0757925	0.0426412	0.0755457	0.125519	-0.0358467	0.0742574	0.6293	0.739595
X12808.103	Q9Y2V2	23589	CARHSP1	Calcium-regulated heat-stable protein 1	-0.193358	0.0262179	1.829e-13	8.3011e-13	-0.321951	0.0408223	3.67e-15	7.25e-14	-0.141953	0.0701875	0.0431696	0.105168
X8330.1	Q86VZ4	84918	LRP11	Low-density lipoprotein receptor-related protein 11	-0.159218	0.0215996	1.86796e-13	8.47264e-13	-0.0344033	0.0355716	0.333504	0.430257	0.100265	0.0619044	0.105351	0.205103
X22586.24	Q8WVV5	10385	BTN2A2	Butyrophilin subfamily 2 member A2	-0.172919	0.0234675	1.91105e-13	8.66269e-13	-0.0599576	0.0395338	0.129415	0.196932	-0.00189445	0.0682477	0.977856	0.986381
X25287.7	Q04637	1981	EIF4G1	Eukaryotic translation initiation factor 4 gamma 1	0.048175	0.00653887	1.91898e-13	8.69324e-13	-0.0381004	0.0107288	0.000386251	0.00122043	0.0166786	0.0187933	0.374856	0.51778
X25412.53	Q9H0Q3	53826	FXYD6	FXYD domain-containing ion transport regulator 6	-0.181825	0.024684	1.94189e-13	8.79158e-13	-0.391709	0.041926	1.28e-20	4.99e-19	-0.127837	0.0697655	0.0669425	0.146178
X20936.8	Q17R31	128387	TATDN3	Putative deoxyribonuclease TATDN3	0.0985892	0.013391	1.99513e-13	9.02702e-13	-0.0575885	0.0223054	0.0098508	0.0217583	0.00329386	0.0386111	0.932019	0.958178
X5614.44	P06850	1392	CRH	Corticoliberin	0.169801	0.0230638	2.00944e-13	9.08611e-13	-0.0385453	0.0373026	0.301499	0.396827	-0.0858571	0.0648318	0.185451	0.310677
X22946.55	Q13424	6640	SNTA1	Alpha-1-syntrophin	0.178915	0.0243053	2.02528e-13	9.15205e-13	-0.062559	0.0402967	0.120605	0.185776	-0.0682866	0.0698231	0.328116	0.473404
X13963.7	Q9H0E2	54472	TOLLIP	Toll-interacting protein	-0.0558525	0.00759075	2.05974e-13	9.30202e-13	0.0327876	0.0125258	0.0088762	0.0198158	0.032385	0.02209	0.142684	0.256792
X3200.49	Q9UKR3	26085	KLK13	Kallikrein-13	-0.14816	0.0201362	2.06615e-13	9.3252e-13	-0.00482653	0.0312526	0.877271	0.912447	0.0163483	0.0539462	0.761864	0.841908
X13691.10	Q8N695	160728	SLC5A8	Sodium-coupled monocarboxylate transporter 1	0.186861	0.0254091	2.12315e-13	9.57651e-13	0.216478	0.0412253	1.56e-07	1.02e-06	0.206323	0.0729325	0.00468458	0.0186692
X6526.77	Q9NY56	29991	OBP2A	Odorant-binding protein 2a	0.185304	0.0251982	2.13502e-13	9.62412e-13	0.142066	0.0410814	0.000547673	0.00166959	-0.0958241	0.0707789	0.175834	0.298724
X12682.5	Q6YP21	56267	KYAT3	Kynurenine--oxoglutarate transaminase 3	-0.108155	0.0147104	2.15144e-13	9.6921e-13	-0.189859	0.0253322	7.57e-14	1.28e-12	-0.0595441	0.0438705	0.174743	0.297386
X2828.82	O43278	6692	SPINT1	Kunitz-type protease inhibitor 1	-0.174293	0.0237087	2.16662e-13	9.75447e-13	0.0221684	0.0383534	0.563283	0.650471	0.120014	0.0676773	0.0762239	0.162272
X11325.8	P78543	7832	BTG2	Protein BTG2	-0.147518	0.0200685	2.18191e-13	9.81725e-13	-0.0241486	0.0314928	0.443232	0.538537	0.0627811	0.0545385	0.249721	0.38747
X10847.1	Q6ZMC9	284266	SIGLEC15	Sialic acid-binding Ig-like lectin 15	-0.154433	0.0210114	2.19424e-13	9.86661e-13	0.103052	0.0323861	0.00147011	0.00403755	-0.0361133	0.0561289	0.519989	0.651357
X12445.50	Q96NW4	84079	ANKRD27	Ankyrin repeat domain-containing protein 27	-0.179527	0.0244261	2.19828e-13	9.87873e-13	-0.350633	0.0417111	5.24e-17	1.32e-15	0.00389478	0.0738255	0.957928	0.974098
X2997.8	P57087	58494	JAM2	Junctional adhesion molecule B	-0.179955	0.0244959	2.25246e-13	1.01159e-12	-0.0503956	0.0381429	0.186474	0.26693	-0.0568172	0.065575	0.386278	0.530042
X23381.8	Q8WYJ6	1731	SEPTIN1	Septin-1	-0.124904	0.0170047	2.26886e-13	1.01833e-12	-0.0345853	0.0262399	0.187538	0.268132	-0.112448	0.0458535	0.0142201	0.0446834
X25468.5	P48436	6662	SOX9	SOX-9	0.181586	0.0247367	2.3542e-13	1.05599e-12	-0.116092	0.0410438	0.00469247	0.01124	-0.116614	0.071154	0.101288	0.199375
X17821.20	O60551	9397	NMT2	Glycylpeptide N-tetradecanoyltransferase 2	0.0740745	0.010095	2.39415e-13	1.07324e-12	0.0142156	0.0169154	0.400721	0.496913	0.0141965	0.0294	0.629202	0.739595
X6496.60	P80370	8788	DLK1	Protein delta homolog 1:Extracellular domain	-0.188305	0.0256723	2.44596e-13	1.09579e-12	-0.0893577	0.0433738	0.039423	0.0720366	0.142567	0.0757249	0.0597865	0.134492
X2992.59	Q96F46	23765	IL17RA	Interleukin-17 receptor A	-0.202268	0.0275782	2.45947e-13	1.10117e-12	-0.0446175	0.0446776	0.318001	0.41394	-0.0330872	0.0779679	0.67131	0.774115
X9457.3	P51636	858	CAV2	Caveolin-2	-0.140364	0.0191524	2.56952e-13	1.14974e-12	0.0222364	0.0307085	0.469025	0.561736	0.0353906	0.0532132	0.506029	0.638581
X9321.400	P08949	4828	NMB	Neuromedin-B	-0.174457	0.0238108	2.60447e-13	1.16466e-12	-0.121999	0.0365601	0.000852128	0.00248149	-0.0680212	0.0637068	0.285687	0.425617
X12632.14	P18440	9	NAT1	Arylamine N-acetyltransferase 1	0.169663	0.0231694	2.68188e-13	1.19854e-12	-0.204855	0.0378579	6.5e-08	4.55e-07	0.00660603	0.0659674	0.920236	0.950838
X25058.23	Q9BZ71	83394	PITPNM3	Membrane-associated phosphatidylinositol transfer protein 3	0.163521	0.0223505	2.82519e-13	1.26181e-12	0.0336135	0.0366372	0.358933	0.455081	0.161438	0.0631628	0.0106155	0.0355192
X7958.15	Q6UWL6	84063	KIRREL2	Kin of IRRE-like protein 2	0.18661	0.025509	2.84075e-13	1.26799e-12	-0.168931	0.0434636	0.000102711	0.000374703	-0.164436	0.0754068	0.029247	0.0782604
X4712.28	P05090	347	APOD	Apolipoprotein D	-0.112823	0.0154295	2.90682e-13	1.29669e-12	0.0410218	0.0253996	0.106352	0.16714	0.0810221	0.0435495	0.0628683	0.139454
X22486.58	P02538	3853	KRT6A	Keratin, type II cytoskeletal 6A	-0.179074	0.0244903	2.91119e-13	1.29784e-12	-0.000654291	0.0388645	0.986569	0.991071	0.241904	0.0668103	0.000296121	0.00196937
X15534.26	P40926	4191	MDH2	Malate dehydrogenase, mitochondrial	-0.0765456	0.0104778	3.03892e-13	1.35395e-12	0.0968773	0.0171752	1.77e-08	1.39e-07	0.0324033	0.0295714	0.273223	0.41275
X2819.23	P33151	1003	CDH5	Cadherin-5	-0.1696	0.0232183	3.06334e-13	1.364e-12	0.122045	0.0393555	0.00193677	0.00515034	-0.216063	0.0687363	0.00167793	0.00808357
X23399.35	Q8NFH5	129401	NUP35	Nucleoporin NUP53	0.188522	0.0258069	3.06853e-13	1.36548e-12	-0.0377478	0.0404356	0.350585	0.44636	-0.0202577	0.0693486	0.770209	0.846766
X20958.13	Q9ULC3	51715	RAB23	Ras-related protein Rab-23	-0.0808742	0.0110819	3.21555e-13	1.43003e-12	0.00446827	0.0167024	0.789076	0.841981	0.0976565	0.0291605	0.000815915	0.00450205
X20520.14	Q92520	10447	FAM3C	Protein FAM3C	-0.185309	0.0254299	3.50521e-13	1.5579e-12	-0.0374861	0.042181	0.374202	0.470431	-0.153763	0.0732518	0.0358489	0.0912687
X3616.3	P15586	2799	GNS	N-acetylglucosamine-6-sulfatase	-0.197775	0.0271457	3.52835e-13	1.56722e-12	-0.284724	0.0442026	1.28e-10	1.37e-09	-0.0445724	0.0766797	0.561072	0.687337
X21647.9	P19623	6723	SRM	Spermidine synthase	-0.181945	0.0249791	3.58379e-13	1.59088e-12	-0.494376	0.0414809	2.23e-32	2.9e-30	-0.300586	0.0714389	2.62e-05	0.000264348
X11438.6	P25686	3300	DNAJB2	DnaJ homolog subfamily B member 2	0.0743013	0.0102032	3.61084e-13	1.60191e-12	0.0183103	0.0168397	0.276933	0.370583	-0.0447375	0.0293541	0.127543	0.236796
X11286.78	Q9BQE4	55829	SELENOS	Selenoprotein S	0.152569	0.0209514	3.62558e-13	1.60747e-12	0.0266547	0.0354071	0.451595	0.546336	0.124813	0.0616724	0.0430337	0.104872
X10752.8	Q8N8U2	124359	CDYL2	Chromodomain Y-like protein 2	0.182878	0.0251179	3.68008e-13	1.63065e-12	-0.0014847	0.0393439	0.969899	0.979778	-0.0790164	0.0672466	0.240032	0.376763
X9963.19	Q9UN67	56126	PCDHB10	Protocadherin beta-10	0.180407	0.0247823	3.69239e-13	1.6351e-12	0.0825775	0.0401138	0.0395772	0.072228	0.242148	0.0702738	0.000573198	0.00340509
X21771.47	Q09327	4248	MGAT3	Beta-1,4-mannosyl-glycoprotein 4-beta-N-acetylglucosaminyltransferase	-0.191358	0.0263013	3.79028e-13	1.67743e-12	-0.0445339	0.0442677	0.314448	0.41046	-0.0995649	0.0775959	0.199496	0.327359
X11311.79	P15918	5896	RAG1	V(D)J recombination-activating protein 1	0.185363	0.0254771	3.80002e-13	1.68072e-12	-0.027326	0.042502	0.520291	0.611185	-0.112713	0.0738832	0.127172	0.236227
X24251.44	Q8N5L8	138716	RPP25L	Ribonuclease P protein subunit p25-like protein	0.173787	0.0238959	3.88791e-13	1.71856e-12	0.0721459	0.0399933	0.0712887	0.119481	-0.0516165	0.0678369	0.446751	0.585151
X11227.31	Q9Y4P3	26608	TBL2	Transducin beta-like protein 2	-0.0567848	0.00781056	3.93993e-13	1.7405e-12	0.0359355	0.012818	0.00507023	0.0120342	-0.0228129	0.0225933	0.312669	0.455718
X13931.22	O00233	5715	PSMD9	26S proteasome non-ATPase regulatory subunit 9	-0.182539	0.0251194	4.05505e-13	1.79026e-12	0.0929626	0.0390539	0.0173256	0.0356037	0.280432	0.0679532	3.73e-05	0.000355903
X5116.62	Q9HCK4	6092	ROBO2	Roundabout homolog 2	-0.158197	0.0217935	4.28866e-13	1.89225e-12	-0.228093	0.0365573	4.68e-10	4.7e-09	-0.152085	0.0664776	0.0221837	0.0634854
X17468.1	Q9UMX1	51684	SUFU	Suppressor of fused homolog	-0.135815	0.0187279	4.51654e-13	1.99159e-12	0.0990677	0.0304903	0.00116371	0.00326996	-0.117398	0.0531332	0.0271756	0.0739943
X8013.9	Q9H0V9	81562	LMAN2L	VIP36-like protein	-0.0896945	0.0123691	4.52214e-13	1.99286e-12	0.0817899	0.0202184	5.29e-05	0.000204568	-0.0542192	0.0349452	0.120819	0.227206
X12963.1	Q5VW38	57720	GPR107	Protein GPR107	-0.163655	0.0225674	4.53051e-13	1.99534e-12	-0.0322004	0.0381586	0.398783	0.495294	0.0794844	0.0660907	0.229156	0.364251
X17758.79	Q7Z4W1	51181	DCXR	L-xylulose reductase	-0.137569	0.0189767	4.59633e-13	2.02311e-12	-0.088034	0.0312131	0.00481126	0.0114793	0.112372	0.0554743	0.0428418	0.104649
X17802.4	Q9NR45	54187	NANS	Sialic acid synthase	-0.0986128	0.0136048	4.62908e-13	2.03629e-12	0.0438201	0.0215301	0.0418632	0.0757852	0.153811	0.0377118	4.59e-05	0.000419957
X3581.53	P02765	197	AHSG	Alpha-2-HS-glycoprotein	-0.186452	0.0257327	4.72753e-13	2.07834e-12	-0.126557	0.0430109	0.00326842	0.00819241	-0.172437	0.0755429	0.0224854	0.0640719
X18319.7	O00330	8050	PDHX	Pyruvate dehydrogenase protein X component, mitochondrial	-0.0711354	0.0098188	4.74926e-13	2.08664e-12	0.066868	0.0163096	4.18e-05	0.000165385	-0.152848	0.028129	5.72e-08	1.45e-06
X6590.54	O60462	8828	NRP2	Neuropilin-2	-0.139124	0.019211	4.86489e-13	2.13615e-12	-0.0172295	0.0317829	0.587769	0.67225	-0.0504495	0.0555858	0.364126	0.508354
X23692.19	Q9H6R3	79611	ACSS3	Acyl-CoA synthetase short-chain family member 3, mitochondrial	-0.162673	0.0224749	4.99815e-13	2.19335e-12	0.0584826	0.0365353	0.109491	0.171357	0.0416564	0.0636828	0.513056	0.645215
X6561.77	P01602	28299	IGKV1-5	Ig Kappa chain V-I region HK102- like	0.190859	0.0263721	5.02676e-13	2.20458e-12	-0.21668	0.0440664	9.01e-07	5.05e-06	0.354944	0.0788021	6.78e-06	8.31e-05
X17510.7	P37108	6727	SRP14	Signal recognition particle 14 kDa protein	0.183909	0.0254118	5.04329e-13	2.21049e-12	-0.0211544	0.0403256	0.599888	0.682896	0.04861	0.0701375	0.488294	0.622947
X25072.11	Q86WJ1	9557	CHD1L	Chromodomain-helicase-DNA-binding protein 1-like	0.148806	0.0205636	5.0638e-13	2.21815e-12	-0.043707	0.0340874	0.19982	0.282814	-0.0993899	0.0590399	0.0923406	0.185829
X12623.84	Q92833	3720	JARID2	Protein Jumonji	-0.169401	0.0234094	5.07476e-13	2.22162e-12	0.0408042	0.0364931	0.263554	0.355749	-0.0301214	0.0630427	0.632814	0.742363
X22007.1	Q9BQ08	84666	RETNLB	Resistin-like beta	-0.127428	0.0176126	5.11773e-13	2.23908e-12	0.0125179	0.0277008	0.651359	0.72718	0.0637974	0.0481711	0.185422	0.310677
X21357.12	Q8WUP2	54751	FBLIM1	Filamin-binding LIM protein 1	0.175599	0.0242731	5.15256e-13	2.25297e-12	-0.0155154	0.0396949	0.69591	0.765754	0.0371024	0.069398	0.592924	0.712531
X2617.56	P21860	2065	ERBB3	Receptor tyrosine-protein kinase erbB-3	-0.145517	0.0201204	5.2169e-13	2.27973e-12	-0.1299	0.0343147	0.000154842	0.000544186	0.012007	0.0639785	0.85114	0.904041
X21271.53	P52895	1646	AKR1C2	Aldo-keto reductase family 1 member C2	-0.174076	0.0240793	5.35047e-13	2.3367e-12	0.0497975	0.0395956	0.208567	0.293144	0.250192	0.0689127	0.000285141	0.00191029
X18185.118	P05062	229	ALDOB	Fructose-bisphosphate aldolase B	-0.192115	0.0265789	5.38213e-13	2.34912e-12	-0.0403829	0.0444663	0.363826	0.459877	0.107075	0.0800002	0.180806	0.304676
X18301.10	Q69YI7	203245	NAIF1	Nuclear apoptosis-inducing factor 1	0.0989836	0.0136955	5.39558e-13	2.35358e-12	-0.104096	0.0213125	1.06e-06	5.89e-06	0.0283177	0.0369346	0.443289	0.582223
X9786.310	P46695	8870	IER3	Radiation-inducible immediate-early gene IEX-1	-0.116496	0.0161233	5.49108e-13	2.39381e-12	0.0172822	0.0262103	0.509684	0.599982	-0.093345	0.0454288	0.0399444	0.0989648
X12564.9	Q9Y221	51388	NIP7	60S ribosome subunit biogenesis protein NIP7 homolog	-0.0974047	0.0134834	5.5308e-13	2.40968e-12	0.0623492	0.0221696	0.00493307	0.0117315	-0.165357	0.0380575	1.41e-05	0.000156002
X8235.48	P05060	1114	CHGB	Secretogranin-1	0.180116	0.0249351	5.56906e-13	2.4249e-12	0.131215	0.0405476	0.00121821	0.00340864	-0.0695801	0.0705289	0.323903	0.46895
X5021.13	Q15181	5464	PPA1	Inorganic pyrophosphatase	-0.110196	0.0152573	5.60071e-13	2.43723e-12	-0.103714	0.0254285	4.59e-05	0.000179939	0.00136336	0.0441412	0.975361	0.984819
X9086.95	O75556	4246	SCGB2A1	Mammaglobin-B	0.203176	0.028129	5.61099e-13	2.44024e-12	-0.156386	0.0451921	0.00054306	0.00165761	0.01178	0.0784077	0.88058	0.924463
X12374.8	Q15102	5050	PAFAH1B3	Platelet-activating factor acetylhydrolase IB subunit gamma	-0.154343	0.0213738	5.65527e-13	2.45804e-12	0.0827382	0.0324043	0.0106941	0.0234153	0.376843	0.0565643	2.92e-11	2.03e-09
X23039.56	P50222	4223	MEOX2	Homeobox protein MOX-2	0.164682	0.0228208	5.87979e-13	2.5541e-12	-0.109701	0.0378514	0.00376653	0.00928571	0.0206718	0.0648714	0.749997	0.834615
X23283.9	Q86YS6	339122	RAB43	Ras-related protein Rab-43	0.195887	0.0271594	6.043e-13	2.62343e-12	-0.17255	0.0427164	5.43e-05	0.00020867	-0.0896583	0.0742148	0.227059	0.361518
X8885.6	Q8IZS8	55799	CACNA2D3	Voltage-dependent calcium channel subunit alpha-2/delta-3	-0.158364	0.0219615	6.0889e-13	2.64179e-12	0.0840748	0.0374575	0.024833	0.0484886	-0.296442	0.0653784	5.89e-06	7.37e-05
X22534.14	P60510	5531	PPP4C	Serine/threonine-protein phosphatase 4 catalytic subunit	0.19731	0.027369	6.16852e-13	2.67474e-12	-0.142636	0.0444809	0.0013496	0.0037404	-0.0665467	0.0776507	0.391477	0.535562
X13073.14	P39687	8125	ANP32A	Acidic leucine-rich nuclear phosphoprotein 32 family member A	0.182608	0.0253506	6.45512e-13	2.79735e-12	0.0612202	0.0382595	0.109621	0.171428	0.00745304	0.066123	0.91026	0.944065
X6921.24	O60512	8703	B4GALT3	Beta-1,4-galactosyltransferase 3	0.163135	0.0226615	6.6813e-13	2.89364e-12	0.0391785	0.0380202	0.302833	0.398295	-0.0925914	0.0651631	0.155392	0.273734
X17760.128	P61964	11091	WDR5	WD repeat-containing protein 5	0.163901	0.0227714	6.72929e-13	2.9127e-12	-0.0576068	0.0364853	0.11441	0.17804	-0.0507239	0.0627671	0.419047	0.561064
X8479.4	P09238	4319	MMP10	Stromelysin-2	-0.180937	0.0251439	6.80103e-13	2.942e-12	-0.231682	0.0414836	2.44e-08	1.86e-07	0.065233	0.0715825	0.362174	0.506307
X6447.73	P26022	5806	PTX3	Pentraxin-related protein PTX3	0.13238	0.0184067	7.00588e-13	3.02882e-12	0.0182241	0.0297047	0.539562	0.62935	0.0825409	0.0517711	0.11091	0.213191
X6039.24	P24387	1393	CRHBP	Corticotropin-releasing factor-binding protein	-0.178553	0.0248328	7.08454e-13	3.06101e-12	-0.0892319	0.0413125	0.0308166	0.0582678	0.224177	0.0721953	0.00191021	0.00900617
X5939.42	O43508	407977	TNFSF12	Tumor necrosis factor ligand superfamily member 12	-0.203863	0.0283547	7.13141e-13	3.07943e-12	-0.0819918	0.0443446	0.0645107	0.109762	-0.242607	0.0772742	0.00169992	0.00816792
X13744.37	P26951	3563	IL3RA	Interleukin-3 receptor subunit alpha	-0.164018	0.0228208	7.23619e-13	3.12283e-12	0.0818458	0.0386331	0.0341688	0.0637136	0.144412	0.0707254	0.0412059	0.10147
X3284.75	P21810	633	BGN	Biglycan	-0.174562	0.0243021	7.50056e-13	3.235e-12	-0.183029	0.0370768	8.17e-07	4.62e-06	-0.0867163	0.0646002	0.17953	0.302916
X7925.18	A6NFE2	341346	SMCO2	Single-pass membrane and coiled-coil domain-containing protein 2	0.193695	0.0269683	7.53169e-13	3.24651e-12	-0.115994	0.0455678	0.010936	0.0238578	-0.0929319	0.0773575	0.229669	0.364809
X18190.15	P57730	59082	CARD18	Caspase recruitment domain-containing protein 18	-0.172517	0.0240347	7.7922e-13	3.35682e-12	-0.0284128	0.0364833	0.436135	0.531782	0.0414621	0.062544	0.507403	0.63965
X9233.71	P48307	7980	TFPI2	Tissue factor pathway inhibitor 2	-0.173182	0.024144	8.0439e-13	3.4632e-12	0.0650179	0.0390053	0.0955857	0.152992	0.156109	0.0682624	0.0222346	0.0635578
X18943.4	Q8N8N7	145482	PTGR2	Prostaglandin reductase 2	-0.18792	0.0262	8.07595e-13	3.47495e-12	-0.0803431	0.0420028	0.0558202	0.0971731	0.0172422	0.074045	0.815876	0.880765
X5698.60	P22105	7148	TNXB	Tenascin-X	-0.172136	0.024002	8.11448e-13	3.48947e-12	-0.187971	0.0402234	3.03e-06	1.52e-05	-0.291397	0.070086	3.26e-05	0.000317022
X8372.29	Q96JP9	92211	CDHR1	Cadherin-related family member 1	0.153538	0.0214084	8.12326e-13	3.49118e-12	0.0539137	0.0353018	0.126758	0.193942	-0.0912219	0.0604907	0.131598	0.24186
X9297.12	Q7Z7M8	374907	B3GNT8	UDP-GlcNAc:betaGal beta-1,3-N-acetylglucosaminyltransferase 8	-0.167966	0.0234312	8.30048e-13	3.56524e-12	0.0799268	0.039549	0.0433274	0.0779209	0.0135071	0.0686544	0.844037	0.900107
X13434.172	Q9NVD7	55742	PARVA	Alpha-parvin	-0.185235	0.0258538	8.54816e-13	3.66947e-12	-0.111608	0.0408839	0.00635416	0.014694	0.028563	0.0712089	0.688348	0.786825
X13645.14	Q92620	9785	DHX38	Pre-mRNA-splicing factor ATP-dependent RNA helicase PRP16	-0.132913	0.0185689	8.9847e-13	3.85459e-12	-0.0759527	0.0306576	0.0132595	0.0281857	-0.0265193	0.05283	0.615703	0.731049
X24638.3	Q8N5H3	23625	FAM89B	Leucine repeat adapter protein 25	0.111432	0.0155753	9.18619e-13	3.93872e-12	-0.0151394	0.0267358	0.571239	0.657782	0.0175722	0.0461314	0.703279	0.798225
X10075.75	Q9BR61	84320	ACBD6	Acyl-CoA-binding domain-containing protein 6	0.0550349	0.00769673	9.44406e-13	4.0469e-12	-0.0677843	0.0128436	1.35e-07	8.94e-07	0.0982931	0.0225851	1.37e-05	0.000152126
X2851.63	P01031	727	C5	C5a anaphylatoxin	0.173371	0.0242483	9.50379e-13	4.0701e-12	0.153314	0.0401653	0.000136364	0.000483911	0.282787	0.0707102	6.43e-05	0.000561032
X5852.6	P80511	6283	S100A12	Protein S100-A12	0.200912	0.0281039	9.60953e-13	4.11297e-12	0.212453	0.0452085	2.67e-06	1.36e-05	0.11101	0.0775525	0.152361	0.269804
X21747.8	P61088|Q13404	7334|387522	UBE2N|UBE2V1	UBE2N (Ubc13)/Uev1a Complex	-0.0613754	0.00858717	9.65707e-13	4.13089e-12	-0.061276	0.0140533	1.32e-05	5.8e-05	0.00723744	0.0244087	0.766849	0.8446
X6407.63	O00515	3898	LAD1	Ladinin-1	0.143477	0.0200749	9.70667e-13	4.14967e-12	-0.0862713	0.0324107	0.00779238	0.0176723	-0.0766807	0.0557331	0.168915	0.290482
X12427.8	P30305	994	CDC25B	M-phase inducer phosphatase 2	0.132901	0.0185967	9.73763e-13	4.16047e-12	-0.0284401	0.0296334	0.337227	0.434316	-0.0218815	0.0509026	0.667306	0.771281
X15607.56	P30613	5313	PKLR	Pyruvate kinase PKLR	-0.185554	0.0259679	9.79612e-13	4.183e-12	0.271216	0.0417466	8.84e-11	9.69e-10	0.575271	0.0733543	5.15e-15	8.17e-13
X10366.11	P16234	5156	PDGFRA	Platelet-derived growth factor receptor alpha	-0.188155	0.0263323	9.86091e-13	4.20821e-12	0.0947016	0.0412302	0.02166	0.0430894	-0.0956211	0.0700511	0.172298	0.294187
X3477.63	P04629	4914	NTRK1	High affinity nerve growth factor receptor	0.195871	0.0274151	9.89643e-13	4.22089e-12	-0.0954715	0.0454623	0.0357695	0.0663252	-0.104541	0.0788665	0.185042	0.310276
X18174.79	Q8WUM4	10015	PDCD6IP	Programmed cell death 6-interacting protein	-0.0490268	0.00686353	9.95893e-13	4.24507e-12	-0.00896771	0.0112142	0.42393	0.519361	0.00603388	0.0196844	0.75921	0.839902
X9070.1	Q0P5P2	339210	C17orf67	Uncharacterized protein C17orf67	0.199488	0.0279307	1.00728e-12	4.29111e-12	0.0209728	0.0456863	0.646207	0.722867	-0.0757351	0.0793595	0.339955	0.485678
X12656.1	Q07866	3831	KLC1	Kinesin light chain 1	-0.0871782	0.0122091	1.01506e-12	4.32171e-12	0.0696576	0.0206107	0.000730101	0.00216241	0.142702	0.0360868	7.75e-05	0.000656505
X9191.8	Q03403	7032	TFF2	Trefoil factor 2	-0.164927	0.0230973	1.01569e-12	4.32186e-12	-0.0362542	0.0380273	0.340438	0.437184	0.100829	0.0666884	0.130599	0.240875
X9835.16	P47895	220	ALDH1A3	Aldehyde dehydrogenase family 1 member A3	-0.154863	0.0216961	1.03451e-12	4.39939e-12	-0.0189533	0.0351537	0.5898	0.674044	-0.0650101	0.0608684	0.285541	0.425539
X2642.4	P68402	5049	PAFAH1B2	Platelet-activating factor acetylhydrolase IB subunit beta	0.0787627	0.011038	1.05146e-12	4.46885e-12	-0.141299	0.0178227	2.62e-15	5.28e-14	0.0360565	0.0307453	0.240941	0.377844
X15487.164	P23141	1066	CES1	Liver carboxylesterase 1	-0.152765	0.0214097	1.05649e-12	4.48763e-12	0.0232574	0.034957	0.505874	0.596171	0.212434	0.0617929	0.000590225	0.00347789
X16317.20	P32926	1830	DSG3	Desmoglein-3	-0.177565	0.0248904	1.06479e-12	4.52025e-12	-0.0579118	0.0396256	0.143936	0.215431	-0.0250289	0.0685533	0.715048	0.807031
X7960.53	Q6S5H5	404785	POTEG	POTE ankyrin domain family member G	0.167158	0.0234334	1.0751e-12	4.56133e-12	-0.10245	0.0389675	0.0085829	0.0192343	-0.0968725	0.0683936	0.156711	0.275112
X23567.37	P50148	2776	GNAQ	Guanine nucleotide-binding protein G(q) subunit alpha	0.085041	0.0119235	1.0813e-12	4.585e-12	0.0813593	0.0191697	2.23e-05	9.37e-05	-0.0960948	0.0329939	0.00359849	0.0152674
X7898.29	Q8TC05	56890	MDM1	Nuclear protein MDM1	-0.17109	0.0239966	1.10112e-12	4.66633e-12	-0.0152882	0.0387902	0.693502	0.763816	-0.131185	0.0672753	0.051224	0.120287
X8008.28	O00198	8739	HRK	Activator of apoptosis harakiri	0.152658	0.0214187	1.11972e-12	4.74238e-12	-0.0900177	0.0368693	0.0146534	0.0307894	-0.143339	0.06351	0.0240462	0.0674961
X4911.49	P09211	2950	GSTP1	Glutathione S-transferase P	-0.137242	0.0192573	1.12189e-12	4.7488e-12	-0.360239	0.0308291	3.21e-31	3.78e-29	-0.203684	0.0535544	0.000144115	0.00109309
X24307.22	Q8N371	79831	KDM8	Lysine-specific demethylase 8	0.190672	0.0267565	1.12951e-12	4.77828e-12	-0.103607	0.0443727	0.0195805	0.0394914	0.00626183	0.0764924	0.934759	0.959912
X7967.38	A6NI47	641455	POTEM	Putative POTE ankyrin domain family member M	0.182177	0.0255892	1.18988e-12	5.03078e-12	-0.0201998	0.042946	0.63812	0.715357	0.141544	0.0757307	0.0616645	0.137495
X3280.49	P16112	176	ACAN	Aggrecan core protein	-0.194215	0.027313	1.26119e-12	5.32917e-12	0.166462	0.0436936	0.000140473	0.000497526	-0.00820541	0.0759013	0.913915	0.946243
X5630.48	Q9UGN4	11314	CD300A	CMRF35-like molecule 8	-0.167631	0.0235799	1.27441e-12	5.38191e-12	0.185417	0.0387994	1.8e-06	9.53e-06	0.312276	0.0678814	4.3e-06	5.67e-05
X4984.83	P10768	2098	ESD	S-formylglutathione hydrolase	-0.174291	0.0245185	1.28255e-12	5.41315e-12	-0.551601	0.0415819	1.32e-39	4.19e-37	-0.349391	0.0737273	2.2e-06	3.26e-05
X25248.28	P49757	8650	NUMB	Protein numb homolog	-0.074954	0.0105457	1.28687e-12	5.42825e-12	0.104991	0.0157654	2.98e-11	3.5e-10	0.0854848	0.0271017	0.0016167	0.00786658
X14077.6	O75636	8547	FCN3	Ficolin-3	0.180815	0.0254434	1.29957e-12	5.47862e-12	0.168976	0.0421473	6.17e-05	0.00023395	0.454138	0.0743624	1.08e-09	4.58e-08
X9339.204	P26885	2286	FKBP2	Peptidyl-prolyl cis-trans isomerase FKBP2	0.0632846	0.00890633	1.30537e-12	5.49991e-12	0.126851	0.0139225	1.08e-19	3.84e-18	0.0804033	0.0237311	0.000708034	0.00401326
X5628.21	Q9NS98	56920	SEMA3G	Semaphorin-3G	-0.178794	0.0251627	1.30816e-12	5.5085e-12	0.0739805	0.0411177	0.0720301	0.120613	-0.128949	0.0716462	0.0719406	0.155095
X9171.11	P50461	8048	CSRP3	Cysteine and glycine-rich protein 3	-0.119044	0.0167549	1.31064e-12	5.51572e-12	0.136475	0.0281117	1.23e-06	6.77e-06	0.143932	0.0488649	0.00323576	0.0139973
X6547.83	O60235	9407	TMPRSS11D	Transmembrane protease serine 11D	0.174614	0.024581	1.32954e-12	5.59203e-12	-0.113266	0.0408134	0.00553358	0.0130038	0.0275258	0.0702701	0.695283	0.791615
X9013.60	O95631	9423	NTN1	Netrin-1	0.159993	0.0225255	1.33688e-12	5.61967e-12	0.0455938	0.0376724	0.226223	0.313725	0.0101099	0.0650102	0.876423	0.921339
X12703.6	Q8TDX7	140609	NEK7	Serine/threonine-protein kinase Nek7	-0.0933206	0.0131404	1.34123e-12	5.63469e-12	0.136914	0.0200679	9.78e-12	1.25e-10	0.19205	0.0349655	4.11e-08	1.08e-06
X21967.20	P28845	3290	HSD11B1	Corticosteroid 11-beta-dehydrogenase isozyme 1	0.170761	0.0240488	1.35504e-12	5.68947e-12	0.212829	0.0394565	7.15e-08	4.97e-07	0.324073	0.0687564	2.49e-06	3.63e-05
X17726.3	Q9NR31	56681	SAR1A	GTP-binding protein SAR1a	-0.0735499	0.0103612	1.37261e-12	5.75989e-12	0.0298975	0.0155091	0.0539331	0.094273	0.0471235	0.0266876	0.0774863	0.164233
X21883.17	P22003	653	BMP5	Bone morphogenetic protein 5	0.140982	0.0198768	1.43374e-12	6.01295e-12	-0.0948777	0.03323	0.00431556	0.0104575	-0.0299751	0.0582427	0.60681	0.723546
X13557.3	Q9NQS3	25945	NECTIN3	Nectin-3	0.132664	0.0187138	1.47422e-12	6.17918e-12	0.00494621	0.0324704	0.878932	0.913445	-0.0551329	0.0555134	0.320678	0.465621
X8878.48	Q96MU7	91746	YTHDC1	YTH domain-containing protein 1	0.166123	0.0234482	1.52261e-12	6.37833e-12	0.0287049	0.0378278	0.447984	0.54314	-0.13718	0.0651718	0.0353408	0.0904491
X6965.19	Q9UHC6	26047	CNTNAP2	Contactin-associated protein-like 2	-0.165838	0.0234239	1.57296e-12	6.58549e-12	-0.246331	0.0392894	3.86e-10	3.94e-09	-0.259485	0.0704499	0.000232202	0.00161398
X23248.1	Q96GT9	9502	XAGE2	X antigen family member 2	0.175966	0.0248718	1.63595e-12	6.84526e-12	-0.00675958	0.0417147	0.871277	0.908027	0.0266657	0.0728215	0.714244	0.806526
X5759.10	P52797	1944	EFNA3	Ephrin-A3	-0.172016	0.0243166	1.64581e-12	6.88257e-12	0.0650124	0.0404146	0.107749	0.168972	-0.136297	0.0705059	0.0532671	0.12342
X14192.31	Q8N4E4	132954	PDCL2	Phosducin-like protein 2	0.15178	0.0214626	1.66677e-12	6.9662e-12	-0.0371018	0.0352189	0.29217	0.386678	-0.171179	0.061031	0.00505056	0.0198885
X21286.29	P62913	6135	RPL11	60S ribosomal protein L11	0.173957	0.0246005	1.67822e-12	7.01004e-12	0.0569511	0.0376704	0.130631	0.198286	0.152019	0.0663241	0.0219359	0.0629243
X11214.40	Q9UBS3	4189	DNAJB9	DnaJ homolog subfamily B member 9	0.174359	0.0246693	1.71282e-12	7.15047e-12	-0.129585	0.0415663	0.00183198	0.00491113	0.198677	0.0742164	0.00744756	0.0271155
X8062.15	Q9NVM1	55194	EVA1B	Protein eva-1 homolog B	-0.169198	0.0239451	1.74329e-12	7.27354e-12	-0.138192	0.0402796	0.000605933	0.00182971	0.0396281	0.0681422	0.560891	0.687231
X4455.89	Q08431	4240	MFGE8	Lactadherin	0.133958	0.0189608	1.74961e-12	7.2957e-12	0.00466807	0.0306814	0.879076	0.913445	0.145865	0.0533772	0.00629889	0.0237124
X5196.7	P30419	4836	NMT1	Glycylpeptide N-tetradecanoyltransferase 1	0.0894782	0.0126718	1.79719e-12	7.48877e-12	-0.0180615	0.0206048	0.380755	0.477434	0.0202221	0.0358999	0.573256	0.6965
X5752.63	Q96L08	203328	SUSD3	Sushi domain-containing protein 3	0.15636	0.0221428	1.79796e-12	7.48877e-12	-0.0638107	0.035815	0.0748518	0.124565	-0.175871	0.0620562	0.00461085	0.0184655
X10069.2	Q13526	5300	PIN1	Peptidyl-prolyl cis-trans isomerase NIMA-interacting 1	0.176817	0.0250426	1.80966e-12	7.53317e-12	-0.132747	0.0412265	0.001289	0.00358489	-0.261877	0.0718167	0.000268087	0.00182114
X10440.26	Q9H6B4	79827	CLMP	CXADR-like membrane protein:Extracellular domain	-0.150379	0.021309	1.85251e-12	7.70715e-12	-0.039045	0.0356364	0.273275	0.366495	0.164964	0.0618528	0.00767173	0.0277102
X21235.11	O15131	3841	KPNA5	Importin subunit alpha-6	-0.0727905	0.0103235	1.93099e-12	8.02907e-12	-0.151744	0.0170052	5.84e-19	1.9e-17	-0.174127	0.0300747	7.38e-09	2.43e-07
X3029.52	Q9NNX6	30835	CD209	CD209 antigen	-0.184663	0.0261976	1.96081e-12	8.14843e-12	-0.080032	0.0441057	0.0696408	0.117229	-0.204669	0.0775737	0.00835048	0.0295326
X5117.14	Q96MS0	64221	ROBO3	Roundabout homolog 3	0.143031	0.0202944	1.97969e-12	8.22221e-12	0.0660467	0.0328804	0.0446132	0.0798981	-0.195339	0.0566365	0.000566395	0.00337568
X15670.15	Q7Z5L3	165257	C1QL2	Complement C1q-like protein 2	-0.15184	0.0215515	2.01393e-12	8.35781e-12	-0.060606	0.0343497	0.0777181	0.128484	-0.106694	0.0600011	0.0754197	0.161023
X20440.36	Q5I0X7	130502	TTC32	Tetratricopeptide repeat protein 32	-0.16337	0.0231871	2.01464e-12	8.35781e-12	0.0882551	0.0374066	0.0183393	0.0374545	-0.118588	0.0643664	0.0654668	0.143645
X12357.41	O95721	9342	SNAP29	Synaptosomal-associated protein 29	0.122089	0.0173381	2.06731e-12	8.57145e-12	0.163854	0.0290012	1.68e-08	1.32e-07	0.0352414	0.0499098	0.480151	0.616842
X22793.110	P52657	2958	GTF2A2	Transcription initiation factor IIA subunit 2	0.158859	0.0225639	2.08959e-12	8.65634e-12	-0.150483	0.037035	4.9e-05	0.000190723	0.04096	0.0634039	0.518293	0.649809
X13605.16	Q9UJ72	11199	ANXA10	Annexin A10	0.179336	0.0254729	2.09016e-12	8.65634e-12	0.259436	0.0417603	5.56e-10	5.53e-09	0.144307	0.0719028	0.0447959	0.108154
X5024.67	P06400	5925	RB1	Retinoblastoma-associated protein	0.116723	0.0165873	2.1397e-12	8.85648e-12	-0.02766	0.0285996	0.33351	0.430257	0.0644407	0.0493085	0.191299	0.317493
X2860.19	P52292	3838	KPNA2	Importin subunit alpha-1	-0.19695	0.0279937	2.16074e-12	8.93848e-12	0.0859808	0.0440325	0.0509044	0.089819	0.0211786	0.0774482	0.784512	0.857505
X5593.11	Q14554	10954	PDIA5	Protein disulfide-isomerase A5	-0.0894451	0.012715	2.16944e-12	8.96939e-12	0.076004	0.0208638	0.000271785	0.000893164	-0.0111863	0.0362238	0.757476	0.839599
X21679.16	Q9HBT6	28316	CDH20	Cadherin-20	-0.194541	0.0276604	2.19662e-12	9.07328e-12	-0.181832	0.0454354	6.36e-05	0.000240771	-0.0640145	0.080043	0.423885	0.565671
X18841.1	Q9UIV8	5275	SERPINB13	Serpin B13	-0.167214	0.0237751	2.19706e-12	9.07328e-12	-0.0792657	0.0394767	0.0446965	0.0800278	0.00702494	0.0684463	0.918257	0.949117
X21715.40	Q9P0U3	29843	SENP1	Sentrin-specific protease 1	0.183099	0.0260327	2.20208e-12	9.0889e-12	-0.0544381	0.0425576	0.20089	0.284218	-0.146064	0.0736835	0.047489	0.113268
X21739.7	Q9Y223	10020	GNE	Bifunctional UDP-N-acetylglucosamine 2-epimerase/N-acetylmannosamine kinase	-0.0968248	0.013772	2.23578e-12	9.22276e-12	-0.181916	0.0229933	2.98e-15	5.98e-14	-0.0470071	0.0401269	0.241458	0.378247
X8258.22	Q8NBZ7	80146	UXS1	UDP-glucuronic acid decarboxylase 1	-0.170884	0.024306	2.23879e-12	9.22994e-12	-0.171205	0.0388206	1.05e-05	4.71e-05	-0.186378	0.0675215	0.00579193	0.0221034
X3209.69	Q9NQ76	56955	MEPE	Matrix extracellular phosphoglycoprotein	0.184143	0.0261998	2.28119e-12	9.39943e-12	-0.076553	0.0420182	0.0685203	0.115666	-0.0134129	0.0729014	0.85403	0.906117
X11263.57	P31415	844	CASQ1	Calsequestrin-1	-0.175811	0.0250227	2.31161e-12	9.51939e-12	-0.171748	0.0397106	1.55e-05	6.72e-05	-0.275786	0.0708813	0.00010094	0.000816597
X5226.36	P19784|P67870	1459|1460	CSNK2A2|CSNK2B	Casein kinase II 2-alpha':2-beta heterotetramer	-0.0946482	0.0134794	2.37953e-12	9.79356e-12	-0.0794004	0.022453	0.000408724	0.00128413	0.0183393	0.0384062	0.633017	0.742407
X9363.11	Q8WUE5	54967	CT55	Cancer/testis antigen 55	0.155555	0.0221554	2.40017e-12	9.87295e-12	0.0524826	0.0367119	0.152889	0.226552	-0.0174283	0.0635811	0.784008	0.857505
X9445.44	Q8NEA5	147685	C19orf18	Uncharacterized protein C19orf18	0.1585	0.0225833	2.44554e-12	1.00539e-11	-0.125189	0.0381515	0.001039	0.00296758	-0.0595446	0.0655899	0.364002	0.508354
X11490.42	P11441	8266	UBL4A	Ubiquitin-like protein 4A	-0.0619478	0.00882973	2.47995e-12	1.0186e-11	-0.136931	0.0145711	7.65e-21	3.05e-19	-0.0664601	0.0255121	0.00920748	0.0317922
X6264.9	O00622	3491	CCN1	Protein CYR61	0.18215	0.0259608	2.48047e-12	1.0186e-11	0.17526	0.0430733	4.78e-05	0.000186687	0.14145	0.0755158	0.0611	0.136583
X24688.9	Q96MA1	63948	DMRTB1	Doublesex- and mab-3-related transcription factor B1	0.158217	0.0225645	2.56327e-12	1.05201e-11	-0.0907313	0.0383985	0.018165	0.0371297	-0.0637791	0.0660754	0.334459	0.479236
X25428.103	O00458	3475	IFRD1	Interferon-related developmental regulator 1	0.173488	0.0247436	2.57016e-12	1.05424e-11	-0.0400228	0.0419696	0.340318	0.437106	-0.0157963	0.0715094	0.825179	0.887343
X24445.38	Q8N4X5	84632	AFAP1L2	Actin filament-associated protein 1-like 2	-0.13299	0.0189766	2.62574e-12	1.07643e-11	-0.149755	0.0332206	6.67e-06	3.11e-05	0.047382	0.0592349	0.423799	0.56566
X6609.22	P09543	1267	CNP	2',3'-cyclic-nucleotide 3'-phosphodiesterase	-0.0508078	0.0072512	2.64386e-12	1.08325e-11	0.0251866	0.0117923	0.0327302	0.0614238	0.0748924	0.020444	0.000250999	0.00171787
X22963.3	P63027	6844	VAMP2	Vesicle-associated membrane protein 2	0.178816	0.0255236	2.67756e-12	1.09644e-11	0.0142849	0.0432607	0.741256	0.803781	-0.0889433	0.0741484	0.230369	0.365671
X21716.29	Q11130	2529	FUT7	Alpha-(1,3)-fucosyltransferase	0.137472	0.0196334	2.74638e-12	1.124e-11	-0.0601087	0.0323117	0.0628947	0.107564	0.0665676	0.0560131	0.234709	0.369772
X12735.39	O75534	7812	CSDE1	Cold shock domain-containing protein E1	0.167041	0.023859	2.76105e-12	1.12937e-11	-0.11958	0.0388634	0.00210078	0.00553802	-0.067018	0.0667578	0.315467	0.459126
X6315.58	Q6P4A8	79887	PLBD1	Phospholipase B-like 1	0.183268	0.0261896	2.82611e-12	1.15533e-11	-0.511069	0.041523	2.07e-34	3.52e-32	-0.160332	0.0726443	0.027344	0.0743963
X3327.27	Q9HB63	59277	NTN4	Netrin-4	-0.174178	0.024896	2.85385e-12	1.16602e-11	0.156217	0.0404589	0.000114015	0.00041223	0.176514	0.0704866	0.012297	0.0398723
X3628.3	P36507	5605	MAP2K2	Dual specificity mitogen-activated protein kinase kinase 2	-0.193177	0.0276119	2.85895e-12	1.16744e-11	0.0548976	0.0442726	0.215027	0.3006	-0.117691	0.076249	0.122757	0.229839
X10603.1	P15516	3347	HTN3	Histatin-3	-0.17679	0.0252785	2.90933e-12	1.18735e-11	-0.0522171	0.0397667	0.189203	0.2702	-0.0784412	0.0694248	0.258573	0.396954
X10040.63	Q9H3D4	8626	TP63	Tumor protein 63	-0.196236	0.0280697	2.97731e-12	1.21442e-11	-0.018997	0.0473385	0.688214	0.759254	-0.218696	0.079188	0.00576723	0.0220206
X21692.12	P01732|P10966	925|926	CD8A|CD8B	CD8A/CD8B Complex	0.135334	0.0193665	3.03085e-12	1.23556e-11	0.0021747	0.0315295	0.945013	0.961821	0.0741525	0.0549127	0.176946	0.300222
X24922.19	Q8NBF2	374354	NHLRC2	NHL repeat-containing protein 2	-0.193123	0.0276382	3.04311e-12	1.23987e-11	0.261491	0.0446287	4.9e-09	4.28e-08	0.0399174	0.0755325	0.597185	0.716642
X21581.87	Q96Q40	65061	CDK15	Cyclin-dependent kinase 15; EC=2.7.11.22	0.152553	0.0218346	3.05495e-12	1.244e-11	-0.183031	0.0359709	3.72e-07	2.26e-06	-0.0316299	0.0634126	0.617941	0.732322
X13552.7	Q9UH65	23075	SWAP70	Switch-associated protein 70	-0.178397	0.0255373	3.07519e-12	1.25154e-11	-0.107395	0.0426197	0.0117655	0.0253874	-0.0540944	0.0743106	0.466671	0.603395
X18228.30	Q9Y3C1	51491	NOP16	Nucleolar protein 16	0.170119	0.0243585	3.12246e-12	1.27007e-11	0.0285116	0.0398617	0.474474	0.567144	-0.226163	0.0688732	0.00103005	0.00546438
X11330.15	P67870	1460	CSNK2B	Casein kinase II subunit beta	0.17713	0.0253818	3.23444e-12	1.31488e-11	-0.0911148	0.0413057	0.0274301	0.0528796	0.134294	0.0721369	0.0626985	0.139244
X24891.54	Q9H6S3	64787	EPS8L2	Epidermal growth factor receptor kinase substrate 8-like protein 2	-0.146035	0.0209265	3.23826e-12	1.3157e-11	-0.0146089	0.0352111	0.678233	0.749945	0.0561898	0.0614322	0.360404	0.504801
X17739.1	Q16836	3033	HADH	Hydroxyacyl-coenzyme A dehydrogenase, mitochondrial	-0.0636157	0.00911822	3.27093e-12	1.32824e-11	0.126969	0.0150355	3.75e-17	9.55e-16	0.025168	0.025673	0.32696	0.472239
X13686.2	Q01344	3568	IL5RA	Interleukin-5 receptor subunit alpha	-0.182756	0.0261957	3.28165e-12	1.33185e-11	0.0119935	0.0421973	0.776248	0.832927	0.10419	0.0735138	0.15645	0.274852
X7198.197	O75063	9917	FAM20B	Glycosaminoglycan xylosylkinase	-0.190048	0.0272415	3.28498e-12	1.33246e-11	-0.247005	0.0454122	5.56e-08	3.93e-07	-0.413501	0.0793044	1.91e-07	4e-06
X7065.1	O95866	80739	MPIG6B	Protein G6b:Isoform A, Extracellular domain	0.0690524	0.00990379	3.37548e-12	1.3684e-11	0.135498	0.0154912	2.78e-18	8.18e-17	0.0204257	0.0265974	0.44254	0.581718
X25235.2	Q9BTV6	92715	DPH7	Diphthine methyltransferase	-0.0883229	0.0126724	3.43942e-12	1.39331e-11	-0.105619	0.0206686	3.31e-07	2.04e-06	-0.0527182	0.0371915	0.156391	0.274815
X10748.216	Q9Y5E7	56133	PCDHB2	Protocadherin beta-2	0.160214	0.0229852	3.44074e-12	1.39331e-11	-0.0609183	0.0359048	0.0898117	0.145443	0.25711	0.0631432	4.72e-05	0.000430789
X6925.26	Q9Y5X2	29886	SNX8	Sorting nexin-8	-0.0659631	0.00946584	3.4667e-12	1.40304e-11	0.0392027	0.0153809	0.010833	0.0236697	0.108538	0.0270166	5.95e-05	0.000525738
X19596.18	Q92994	2972	BRF1	Transcription factor IIIB 90 kDa subunit	-0.134318	0.0192763	3.48689e-12	1.41043e-11	0.126486	0.0310995	4.82e-05	0.000187912	0.127177	0.0524745	0.0153955	0.0474695
X7915.31	Q06481	334	APLP2	Amyloid-like protein 2	-0.181498	0.0260482	3.4974e-12	1.4139e-11	-0.26364	0.0419066	3.37e-10	3.47e-09	-0.125437	0.0729271	0.0854756	0.176646
X8810.26	Q14CZ8	220296	HEPACAM	Hepatocyte cell adhesion molecule	0.155198	0.0222934	3.65714e-12	1.47766e-11	-0.166267	0.0366606	5.86e-06	2.76e-05	0.146166	0.0641015	0.0226286	0.064379
X25116.11	Q9Y3X0	26093	CCDC9	Coiled-coil domain-containing protein 9	-0.0638409	0.00917303	3.69185e-12	1.49085e-11	0.127554	0.0147219	5.71e-18	1.61e-16	0.00918195	0.0256196	0.720059	0.810612
X21528.12	Q96LC9	90427	BMF	Bcl-2-modifying factor	0.173557	0.0249407	3.73708e-12	1.50828e-11	0.0127685	0.041819	0.760127	0.819368	0.0582706	0.0747069	0.435428	0.575456
X13652.2	O75674	10040	TOM1L1	TOM1-like protein 1	-0.185	0.0265876	3.73927e-12	1.50833e-11	-0.129831	0.0445315	0.00356419	0.00884779	-0.449778	0.0778502	7.95e-09	2.57e-07
X12669.30	Q76N89	23072	HECW1	E3 ubiquitin-protein ligase HECW1	0.148385	0.0213355	3.83213e-12	1.54493e-11	0.0347264	0.0353954	0.326582	0.423419	-0.116062	0.0609565	0.0569546	0.12961
X19233.75	O00244	475	ATOX1	Copper transport protein ATOX1	-0.15469	0.0222438	3.83776e-12	1.54635e-11	-0.356741	0.0361475	8.34e-23	4.11e-21	-0.0128501	0.0624116	0.836881	0.895614
X17164.15	P09525	307	ANXA4	Annexin A4	0.0692896	0.00996733	3.90568e-12	1.57284e-11	0.00956548	0.0160846	0.552066	0.641072	-0.0036842	0.0275855	0.893758	0.933859
X14692.3	Q8N554	92822	ZNF276	Zinc finger protein 276	-0.140311	0.0201854	3.94738e-12	1.58876e-11	0.0315415	0.0286337	0.2707	0.363644	0.111889	0.0499703	0.0251847	0.0698254
X21436.56	Q8WYN0	115201	ATG4A	Cysteine protease ATG4A	-0.145518	0.0209413	3.99017e-12	1.6051e-11	-0.297728	0.0346992	1.18e-17	3.2e-16	-0.113956	0.0600691	0.0578631	0.131064
X12676.1	Q9BY11	29993	PACSIN1	Protein kinase C and casein kinase substrate in neurons protein 1	0.0960427	0.0138226	4.00164e-12	1.60882e-11	0.0299754	0.0210051	0.153615	0.227351	0.0847092	0.0363068	0.019671	0.0579087
X3503.4	P56199|P05556	3672|3688	ITGA1|ITGB1	Integrin alpha-I: beta-1 complex	-0.119403	0.017188	4.0395e-12	1.62315e-11	-0.300817	0.0294558	2.7e-24	1.56e-22	0.0327116	0.0518407	0.528061	0.659329
X13730.18	P53634	1075	CTSC	Dipeptidyl peptidase 1	-0.181841	0.0261928	4.17273e-12	1.67576e-11	-0.138826	0.0441373	0.00166694	0.00451013	-0.347389	0.076387	5.52e-06	6.97e-05
X18244.1	P20073	310	ANXA7	Annexin A7	-0.0695192	0.0100173	4.24201e-12	1.70265e-11	0.10332	0.01631	2.54e-10	2.64e-09	0.0955296	0.0285054	0.000809027	0.00447081
X19327.31	O14929	8520	HAT1	Histone acetyltransferase type B catalytic subunit	-0.13054	0.0188101	4.24628e-12	1.70342e-11	-0.0475585	0.0305216	0.119239	0.184029	0.0928884	0.053648	0.0834218	0.17368
X21438.45	Q9C035	85363	TRIM5	Tripartite motif-containing protein 5	0.192219	0.0277051	4.31005e-12	1.72805e-11	0.0160491	0.0446223	0.71911	0.785141	0.0154434	0.0772385	0.841531	0.899006
X24263.6	Q16625	100506658	OCLN	Occludin	0.185039	0.0266741	4.34593e-12	1.74148e-11	0.0757522	0.0437288	0.0832681	0.136391	0.219758	0.075042	0.00341893	0.0146938
X4910.21	P04054	5319	PLA2G1B	Phospholipase A2	-0.192334	0.027727	4.35507e-12	1.74418e-11	-0.135102	0.0440004	0.00214681	0.00564913	-0.114133	0.0763912	0.135211	0.247068
X18212.43	P46439	2949	GSTM5	Glutathione S-transferase Mu 5	-0.148258	0.0213745	4.36531e-12	1.74732e-11	-0.0413494	0.0346149	0.232307	0.320456	0.00161756	0.0607564	0.978761	0.986884
X6511.17	Q96LR4	151647	TAFA4	Protein FAM19A4	0.166125	0.0239551	4.41145e-12	1.76482e-11	-0.0536552	0.0406805	0.187239	0.267815	-0.183808	0.0699901	0.00865581	0.0303328
X11696.7	P29373	1382	CRABP2	Cellular retinoic acid-binding protein 2	-0.155206	0.0224339	4.9402e-12	1.97527e-11	-0.0905916	0.0376421	0.0161285	0.0334644	0.232466	0.065645	0.000401093	0.00253562
X3236.12	P49841	2932	GSK3B	Glycogen synthase kinase-3 beta	0.0808892	0.0116926	4.94826e-12	1.9774e-11	0.0500365	0.0172242	0.00368515	0.00910853	0.0329264	0.0295399	0.265045	0.403829
X22841.16	Q9H7X3	79943	ZNF696	Zinc finger protein 696	-0.117103	0.016929	4.98033e-12	1.98913e-11	-0.371323	0.0287196	9.51e-38	2.25e-35	-0.0806109	0.0512659	0.115906	0.220125
X7790.21	P15018	3976	LIF	Leukemia inhibitory factor	0.156872	0.0226962	5.18142e-12	2.06831e-11	0.110364	0.0372686	0.00307522	0.0077669	-0.177815	0.0639098	0.00541399	0.0209907
X5484.63	P61247	6189	RPS3A	40S ribosomal protein S3a	0.171604	0.0248288	5.19835e-12	2.07393e-11	-0.227956	0.0404386	1.81e-08	1.41e-07	-0.108389	0.0700511	0.121845	0.228781
X9204.33	P01189	5443	POMC	Pro-opiomelanocortin	-0.163819	0.0237099	5.26977e-12	2.10128e-11	0.0286903	0.0403407	0.476987	0.569671	0.10277	0.070329	0.143991	0.258701
X16612.28	O75056	9672	SDC3	Syndecan-3	-0.138317	0.0200204	5.28679e-12	2.10606e-11	0.00390337	0.0326988	0.904983	0.93269	0.260665	0.0578693	6.78e-06	8.31e-05
X17224.12	P20774	4969	OGN	Mimecan	0.158055	0.0228774	5.28755e-12	2.10606e-11	0.00967308	0.0374542	0.796211	0.847779	0.210211	0.0657619	0.00139768	0.00699178
X24955.116	Q9Y6X8	22882	ZHX2	Zinc fingers and homeoboxes protein 2	0.184809	0.026753	5.34015e-12	2.12585e-11	-0.07027	0.0441001	0.11112	0.173495	-0.0786787	0.0773954	0.309394	0.452574
X4985.11	Q01469	2171	FABP5	Fatty acid-binding protein, epidermal	0.175608	0.0254254	5.38368e-12	2.14201e-11	-0.0708698	0.041784	0.0899201	0.145586	-0.0945161	0.0729086	0.1949	0.321991
X8933.84	Q06413	4208	MEF2C	Myocyte-specific enhancer factor 2C	0.19122	0.0276894	5.40488e-12	2.14927e-11	-0.114577	0.0453527	0.0115509	0.0250132	-0.131028	0.077826	0.0923105	0.185819
X13960.15	Q96P47	116988	AGAP3	Arf-GAP with GTPase, ANK repeat and PH domain-containing protein 3	0.155452	0.0225113	5.42469e-12	2.15597e-11	0.0906269	0.0382233	0.0177725	0.0364296	0.104788	0.0649167	0.106539	0.206533
X8380.244	P80370	8788	DLK1	Protein delta homolog 1:Cytoplasmic domain	-0.130617	0.0189175	5.45502e-12	2.16685e-11	0.094384	0.0312278	0.002518	0.00650149	0.0631083	0.0543444	0.245578	0.382156
X8399.6	O94768	9262	STK17B	Serine/threonine-protein kinase 17B	0.161596	0.0234076	5.49116e-12	2.18001e-11	0.0246169	0.0382339	0.519697	0.610585	-0.0465902	0.0662341	0.481822	0.618201
X11432.11	O60828	10084	PQBP1	Polyglutamine-binding protein 1	0.157254	0.0227819	5.53178e-12	2.19495e-11	0.0376054	0.0378321	0.320258	0.416432	-0.0267887	0.0650927	0.680686	0.780896
X8645.257	O75381	5195	PEX14	Peroxisomal membrane protein PEX14:C-term	-0.107249	0.0155384	5.53983e-12	2.19694e-11	0.0413627	0.0243981	0.0900652	0.145724	-0.0563961	0.0429067	0.188764	0.314923
X3497.13	P01563	3440	IFNA2	Interferon alpha-2	-0.124121	0.0180034	5.84917e-12	2.31836e-11	0.0955169	0.0285509	0.00082625	0.00241384	0.0256817	0.0492178	0.60183	0.720082
X21975.22	Q05084	3382	ICA1	Islet cell autoantigen 1	0.146584	0.0212687	5.95047e-12	2.356e-11	0.214896	0.0349817	8.6e-10	8.36e-09	0.176947	0.0604413	0.00342837	0.0147256
X14114.18	Q8IYJ0	196500	PIANP	PILR alpha-associated neural protein	-0.146958	0.0213234	5.9506e-12	2.356e-11	-0.012802	0.0350999	0.715326	0.781945	-0.290322	0.0624794	3.44e-06	4.72e-05
X22504.3	Q92802	10443	N4BP2L2	NEDD4-binding protein 2-like 2	-0.076162	0.0110535	6.01387e-12	2.37976e-11	0.0606302	0.0186432	0.00115158	0.00324212	-0.158699	0.0324545	1.03e-06	1.71e-05
X4459.68	Q16549	9159	PCSK7	Proprotein convertase subtilisin/kexin type 7	-0.196923	0.0285794	6.01731e-12	2.37982e-11	0.0474673	0.0444156	0.285242	0.379196	0.340551	0.0768301	9.47e-06	0.000110463
X4224.7	O60506	10492	SYNCRIP	Heterogeneous nuclear ribonucleoprotein Q	-0.144261	0.02095	6.22996e-12	2.46259e-11	0.106866	0.0299224	0.000357808	0.00113989	0.0725837	0.0514489	0.158356	0.277067
X16618.7	Q07108	969	CD69	Early activation antigen CD69	-0.118217	0.0171723	6.28469e-12	2.48288e-11	0.138778	0.0296014	2.82e-06	1.42e-05	-0.266845	0.0505777	1.37e-07	2.96e-06
X12529.32	O75344	8468	FKBP6	Inactive peptidyl-prolyl cis-trans isomerase FKBP6	0.176897	0.0256971	6.29606e-12	2.48602e-11	-0.33229	0.0412945	1.01e-15	2.16e-14	-0.254063	0.0720452	0.000424215	0.00264735
X24316.10	Q1RMZ1	154743	BMT2	Probable methyltransferase BMT2 homolog	0.184372	0.0267828	6.3108e-12	2.48982e-11	-0.0977292	0.0443263	0.0275087	0.0529332	0.0943838	0.0770339	0.220539	0.353326
X2278.61	P16035	7077	TIMP2	Metalloproteinase inhibitor 2	-0.144853	0.0210441	6.3125e-12	2.48982e-11	0.191455	0.0355617	7.56e-08	5.24e-07	-0.190919	0.0622283	0.00216371	0.00996922
X14157.21	P62258	7531	YWHAE	14-3-3 protein epsilon	-0.208966	0.0303601	6.39173e-12	2.5197e-11	-0.268824	0.0462932	6.7e-09	5.65e-08	-0.032595	0.0786646	0.67863	0.779719
X17804.102	Q9NVS9	55163	PNPO	Pyridoxine-5'-phosphate oxidase	0.141398	0.0205481	6.40686e-12	2.52355e-11	0.0238948	0.0332475	0.472357	0.565076	0.0540278	0.0578862	0.350678	0.495781
X3220.40	P07949	5979	RET	Proto-oncogene tyrosine-protein kinase receptor Ret	-0.174315	0.0253316	6.40842e-12	2.52355e-11	-0.137459	0.0417421	0.000996703	0.00286022	-0.00247291	0.07331	0.973092	0.983456
X12795.2	Q969W8	84924	ZNF566	Zinc finger protein 566	0.167155	0.0242947	6.46615e-12	2.54491e-11	-0.0163781	0.040561	0.686382	0.757692	-0.116347	0.0695319	0.0943206	0.18903
X20393.10	Q13956	5149	PDE6H	Retinal cone rhodopsin-sensitive cGMP 3',5'-cyclic phosphodiesterase subunit gamma	0.186815	0.0271588	6.53584e-12	2.57095e-11	-0.125695	0.0439148	0.0042208	0.010262	0.00217144	0.0759613	0.977196	0.985988
X6571.75	Q8N4C9	284099	C17orf78	Uncharacterized protein C17orf78:N-term	0.174991	0.0254563	6.74036e-12	2.64997e-11	-0.110701	0.0431831	0.0103852	0.0228143	-0.217024	0.0746797	0.00367294	0.0154931
X6494.60	Q96QH8	389852	SPACA5	Sperm acrosome-associated protein 5	0.185637	0.0270098	6.81825e-12	2.67915e-11	-0.159985	0.0449983	0.000380439	0.00120461	0.0714749	0.078216	0.360851	0.504942
X6207.10	P07602	5660	PSAP	Prosaposin	-0.193147	0.0281064	6.85762e-12	2.69317e-11	-0.00482213	0.0441122	0.912956	0.937655	-0.136117	0.0763696	0.0747413	0.159903
X2760.2	O95990	11170	FAM107A	Protein FAM107A	0.137152	0.0199599	6.87162e-12	2.69721e-11	-0.146919	0.0323548	5.71e-06	2.69e-05	-0.0454799	0.0562769	0.419038	0.561064
X13547.5	P34969	3363	HTR7	5-hydroxytryptamine receptor 7	0.191949	0.0279587	7.19887e-12	2.82291e-11	-0.252689	0.0432038	5.22e-09	4.54e-08	0.0103045	0.0743811	0.889822	0.930814
X25895.29	P51878	838	CASP5	Caspase-5	0.191355	0.0278736	7.1996e-12	2.82291e-11	0.00356627	0.0461798	0.938447	0.956958	-0.0354231	0.0787693	0.652938	0.75907
X18193.165	Q9UBU8	10933	MORF4L1	Mortality factor 4-like protein 1	0.200538	0.0292283	7.4278e-12	2.91082e-11	-0.0694848	0.0460192	0.131122	0.198783	0.170793	0.0785298	0.0296793	0.0789627
X13603.7	Q8TAC1	317671	RFESD	Rieske domain-containing protein	-0.185276	0.0270223	7.63295e-12	2.98961e-11	-0.16366	0.0445601	0.000241999	0.000805821	-0.0163542	0.0784268	0.834824	0.894463
X21260.74	P62304	6635	SNRPE	Small nuclear ribonucleoprotein E	0.105184	0.0153492	7.81542e-12	3.05943e-11	-0.0327194	0.0247813	0.186775	0.267204	0.0788152	0.0438989	0.072641	0.156327
X6374.7	O60882	9313	MMP20	Matrix metalloproteinase-20	0.163272	0.0238318	7.93824e-12	3.10584e-11	-0.112943	0.039282	0.00405237	0.00991532	-0.171544	0.0684464	0.0122278	0.039701
X8242.9	P0C7M8	154790	CLEC2L	C-type lectin domain family 2 member L	0.179349	0.0261816	7.97901e-12	3.12012e-11	-0.0805024	0.043132	0.0620316	0.106313	-0.0113992	0.0741888	0.87789	0.922569
X12724.81	Q14011	1153	CIRBP	Cold-inducible RNA-binding protein	-0.0488704	0.00714512	8.5437e-12	3.33915e-11	0.0353255	0.0114056	0.00196211	0.00521013	0.0634572	0.0200559	0.00156336	0.00765817
X25422.58	O75818	10799	RPP40	Ribonuclease P protein subunit p40	-0.168845	0.0246909	8.66762e-12	3.38576e-11	-0.0617059	0.0394733	0.118051	0.182649	-0.1159	0.0687465	0.0918675	0.185388
X21905.10	P17301|P05556	3673|3688	ITGA2|ITGB1	Integrin alpha-2/b1	0.183142	0.0267847	8.713e-12	3.40166e-11	-0.0258003	0.0447842	0.564567	0.651619	-0.117215	0.0770063	0.128025	0.237388
X9926.4	P25815	6286	S100P	Protein S100-P	-0.160743	0.0235237	8.95044e-12	3.49249e-11	-0.314279	0.0367532	1.52e-17	4e-16	-0.316699	0.0641049	8e-07	1.38e-05
X7766.25	Q12836	57829	ZP4	Zona pellucida sperm-binding protein 4	0.154322	0.0226073	9.41525e-12	3.6719e-11	-0.078545	0.036817	0.0329332	0.0617255	0.0262637	0.0635909	0.679614	0.78048
X14599.18	Q9NY15	23166	STAB1	Stabilin-1	-0.149954	0.0219744	9.55263e-12	3.72348e-11	-0.0382662	0.036226	0.290864	0.385195	-0.24644	0.0619155	6.96e-05	0.000598492
X10895.28	Q86T26	132724	TMPRSS11B	Transmembrane protease serine 11B	-0.182214	0.0267112	9.75161e-12	3.79901e-11	0.175224	0.044765	9.17e-05	0.00033796	-0.000701215	0.0775533	0.992786	0.995227
X6237.11	Q8N441	53834	FGFRL1	Fibroblast growth factor receptor-like 1	-0.165542	0.0242941	1.02477e-11	3.99016e-11	-0.0972712	0.0399623	0.0149592	0.0313598	0.129183	0.0692824	0.062288	0.138462
X3323.37	Q14114	7804	LRP8	Low-density lipoprotein receptor-related protein 8	-0.177805	0.026099	1.03276e-11	4.01911e-11	-0.181726	0.042682	2.1e-05	8.86e-05	-0.343794	0.0751842	4.91e-06	6.33e-05
X9951.36	Q9UKA2	26235	FBXL4	F-box/LRR-repeat protein 4:Leucine-rich repeats 2 and 3	0.177644	0.0260837	1.05029e-11	4.08515e-11	-0.0376921	0.0421615	0.371362	0.467425	-0.13988	0.0727989	0.0547203	0.125981
X4982.54	P19957	5266	PI3	Elafin	0.157767	0.0231822	1.08327e-11	4.21117e-11	0.516742	0.0394676	1.17e-38	3.15e-36	0.49171	0.0741264	3.55e-11	2.35e-09
X9765.4	Q9NXR1	54820	NDE1	Nuclear distribution protein nudE homolog 1	-0.142896	0.020997	1.08472e-11	4.21457e-11	-0.12174	0.0340197	0.000348247	0.00111422	-0.188631	0.0589803	0.00138978	0.00696707
X19808.26	O95716	9545	RAB3D	Ras-related protein Rab-3D	-0.0741346	0.0108973	1.10098e-11	4.27544e-11	-0.0236218	0.0169824	0.164288	0.24022	0.0293378	0.029914	0.326758	0.472099
X25473.62	P49354	2339	FNTA	Protein farnesyltransferase/geranylgeranyltransferase type-1 subunit alpha	-0.135868	0.0199872	1.14442e-11	4.44137e-11	-0.208061	0.0320802	9.53e-11	1.04e-09	-0.348686	0.0556922	4.08e-10	2.05e-08
X17150.8	P61604	3336	HSPE1	10 kDa heat shock protein, mitochondrial	-0.0558056	0.00820987	1.14492e-11	4.44137e-11	0.0994945	0.013395	1.25e-13	2.05e-12	0.00593733	0.0230536	0.796767	0.86707
X14226.120	Q9H2M3	23743	BHMT2	S-methylmethionine--homocysteine S-methyltransferase BHMT2	-0.138809	0.0204233	1.15557e-11	4.48028e-11	-0.100934	0.0323909	0.00184108	0.00493008	-0.221698	0.0556845	6.93e-05	0.000597281
X17755.5	O60701	7358	UGDH	UDP-glucose 6-dehydrogenase	-0.10877	0.0160081	1.16624e-11	4.51927e-11	0.13123	0.0247271	1.15e-07	7.76e-07	0.289344	0.0436167	3.54e-11	2.35e-09
X24471.2	Q9Y6X0	26040	SETBP1	SET-binding protein	0.171617	0.0252687	1.19602e-11	4.6322e-11	-0.0236014	0.0421019	0.575105	0.66119	-0.196472	0.0739849	0.00793814	0.0284138
X9956.7	Q13444	8751	ADAM15	Disintegrin and metalloproteinase domain-containing protein 15:Cytoplasmic domain	0.161156	0.0237518	1.25142e-11	4.84418e-11	-0.0208871	0.0401086	0.602551	0.684644	-0.133838	0.0693897	0.053803	0.124229
X12925.105	Q9Y2T1	8313	AXIN2	Axin-2	-0.137798	0.0203151	1.26721e-11	4.90269e-11	0.035818	0.0319458	0.262242	0.354421	0.0389371	0.0554314	0.482432	0.61872
X13111.79	P41182	604	BCL6	B-cell lymphoma 6 protein	-0.170983	0.0252182	1.29648e-11	5.01328e-11	-0.265651	0.0387431	7.77e-12	1.01e-10	0.0928943	0.0689753	0.178103	0.301276
X24443.8	Q15014	9643	MORF4L2	Mortality factor 4-like protein 2	0.173425	0.025616	1.3859e-11	5.35622e-11	-0.307281	0.040658	4.72e-14	8.13e-13	-0.27265	0.0709763	0.000123561	0.000967385
X6227.1	O43240	5655	KLK10	Kallikrein-10	-0.160595	0.0237257	1.39483e-11	5.38787e-11	-0.145675	0.0397008	0.000245248	0.000814401	-0.00835591	0.069315	0.904051	0.940435
X7202.107	Q9H3T2	10500	SEMA6C	Semaphorin-6C	0.166771	0.0246465	1.41798e-11	5.47441e-11	0.28288	0.0390884	5.14e-13	7.8e-12	0.456666	0.068962	3.84e-11	2.5e-09
X7083.74	O95460	8785	MATN4	Matrilin-4	-0.166716	0.0246427	1.42992e-11	5.51756e-11	-0.0503532	0.0414659	0.224669	0.311927	0.347002	0.0732969	2.25e-06	3.32e-05
X9848.22	P51946	902	CCNH	Cyclin-H	0.180596	0.0267155	1.48959e-11	5.74478e-11	-0.0600467	0.0434765	0.167292	0.24383	0.0957528	0.0755699	0.205177	0.334497
X18868.7	Q13185	11335	CBX3	Chromobox protein homolog 3	0.127192	0.0188321	1.5446e-11	5.95379e-11	-0.0473626	0.0305914	0.121617	0.187136	-0.0285322	0.0523059	0.585438	0.705332
X5245.40	P54646|O43741|P54619	5563|5565|5571	PRKAA2|PRKAB2|PRKAG1	AMP Kinase (alpha2beta2gamma1)	-0.059598	0.00882525	1.55208e-11	5.97945e-11	-0.0729189	0.0152195	1.7e-06	9.02e-06	0.0291993	0.0258423	0.258558	0.396954
X2948.58	P10912	2690	GHR	Growth hormone receptor	-0.163209	0.0241729	1.56786e-11	6.03704e-11	-0.145717	0.0404197	0.000314454	0.00101824	-0.0228776	0.0725657	0.752569	0.836073
X9032.30	P08922	6098	ROS1	Proto-oncogene tyrosine-protein kinase ROS	-0.133005	0.0197001	1.57289e-11	6.05323e-11	0.161405	0.0320317	4.82e-07	2.85e-06	0.18366	0.0564491	0.00114581	0.0059613
X5719.66	Q15884	9413	FAM189A2	Protein FAM189A2	0.174345	0.0258285	1.59102e-11	6.11977e-11	-0.102457	0.043556	0.0186897	0.0380741	-0.265587	0.0748109	0.000387958	0.00246756
X11618.83	P10242	4602	MYB	Transcriptional activator Myb	0.147203	0.0218081	1.59251e-11	6.12227e-11	0.0571284	0.0366523	0.11913	0.184029	0.00808072	0.0647171	0.900637	0.938088
X12493.42	Q96DC9	78990	OTUB2	Ubiquitin thioesterase OTUB2	0.156045	0.0231348	1.64372e-11	6.31582e-11	-0.0715902	0.039558	0.0703828	0.118207	-0.0707488	0.0686934	0.303086	0.445852
X5620.13	P19021	5066	PAM	Peptidyl-glycine alpha-amidating monooxygenase	-0.175699	0.0260533	1.65938e-11	6.37263e-11	-0.143296	0.0422112	0.000691369	0.0020611	-0.204187	0.073248	0.00532585	0.0207262
X17820.170	P58340	4291	MLF1	Myeloid leukemia factor 1	0.174337	0.0258522	1.66163e-11	6.37788e-11	-0.171682	0.0421776	4.75e-05	0.000185505	-0.292732	0.0732677	6.53e-05	0.000567669
X17449.23	P21926	928	CD9	CD9 antigen	-0.130254	0.0193194	1.67856e-11	6.43948e-11	0.045708	0.0304469	0.133347	0.201736	-0.0713373	0.0538502	0.185308	0.310579
X7006.4	Q9BXS0	84570	COL25A1	Collagen alpha-1(XXV) chain	-0.1393	0.0206638	1.68966e-11	6.47867e-11	-0.0986884	0.0341991	0.0039194	0.00961578	-0.055973	0.0589776	0.342629	0.487874
X3613.62	O00602	2219	FCN1	Ficolin-1	-0.189767	0.0281509	1.69188e-11	6.48376e-11	0.102275	0.0428087	0.016919	0.0348763	-0.0143753	0.0747432	0.847491	0.902068
X12442.4	O00212	29984	RHOD	Rho-related GTP-binding protein RhoD	0.157553	0.0233735	1.69814e-11	6.50431e-11	0.0240092	0.0397984	0.546352	0.635854	0.210054	0.0690807	0.00237032	0.0107845
X12518.289	Q86U86	55193	PBRM1	Protein polybromo-1	0.166207	0.0246714	1.74042e-11	6.66276e-11	-0.107235	0.0390738	0.00607942	0.0141665	0.0888266	0.0678254	0.190368	0.31644
X4963.19	P56211	10776	ARPP19	cAMP-regulated phosphoprotein 19	0.119508	0.0177442	1.75932e-11	6.73159e-11	-0.042708	0.0289078	0.139623	0.209752	-0.151171	0.0504017	0.00271642	0.0120658
X18306.1	O75781	5064	PALM	Paralemmin-1	-0.110617	0.0164284	1.78175e-11	6.81382e-11	0.105003	0.0260109	5.48e-05	0.000210594	0.0452806	0.044679	0.310877	0.454043
X23312.16	Q5HYI8	285282	RABL3	Rab-like protein 3	-0.0666076	0.00990869	1.91859e-11	7.33331e-11	0.0235623	0.0158893	0.13815	0.207967	0.0116988	0.0272478	0.667684	0.771281
X13725.3	O43320	8823	FGF16	Fibroblast growth factor 16	-0.130668	0.019438	1.92187e-11	7.342e-11	0.0948692	0.0323815	0.00340517	0.008503	-0.211158	0.0554405	0.000141032	0.00107529
X21929.53	P61077|P0CG47	7323|7314	UBE2D3|UBB	UB2D3/PolyUbiquitin K48	0.110734	0.0164759	1.93486e-11	7.38774e-11	0.26595	0.0270106	1.04e-22	5.02e-21	0.487019	0.0486015	1.84e-23	1.68e-20
X25902.27	P00367	2746	GLUD1	Glutamate dehydrogenase 1, mitochondrial	-0.150095	0.022348	1.99956e-11	7.63078e-11	-0.153982	0.0370352	3.26e-05	0.000131851	-0.0708558	0.064803	0.274259	0.413716
X12347.29	Q9BSQ5	83605	CCM2	Cerebral cavernous malformations 2 protein	-0.104475	0.0155597	2.02315e-11	7.71677e-11	-0.22357	0.0256263	3.4e-18	9.94e-17	-0.0884372	0.0446444	0.047643	0.113487
X5936.53	P01375	7124	TNF	Tumor necrosis factor	0.127513	0.0189976	2.0643e-11	7.86601e-11	-0.00285944	0.029888	0.923784	0.945313	0.0590043	0.0523313	0.259569	0.398092
X11678.105	Q9UKL4	57369	GJD2	Gap junction delta-2 protein	0.177201	0.0264001	2.06444e-11	7.86601e-11	-0.0881762	0.0444231	0.0472003	0.0840565	0.0631061	0.0763986	0.408831	0.551846
X17680.12	P54762	2047	EPHB1	Ephrin type-B receptor 1	-0.15034	0.022412	2.11876e-11	8.06877e-11	-0.0604673	0.036863	0.10099	0.15999	0.0786713	0.0638697	0.218091	0.350147
X12747.89	P98179	5935	RBM3	RNA-binding protein 3	-0.063635	0.00949401	2.19103e-11	8.33965e-11	0.00782288	0.0154496	0.612629	0.693825	0.0768112	0.0270177	0.00448321	0.0180442
X17419.17	Q9UGI8	26136	TES	Testin	-0.17039	0.0254223	2.20198e-11	8.37696e-11	-0.262412	0.0425664	7.52e-10	7.36e-09	0.00178057	0.0714839	0.980129	0.987833
X12644.63	P30520	159	ADSS2	Adenylosuccinate synthetase isozyme 2	0.194132	0.0289861	2.28088e-11	8.67257e-11	-0.289051	0.0452273	1.77e-10	1.87e-09	-0.246966	0.0775812	0.00146324	0.00723581
X25242.12	Q7Z7H3	375307	CATIP	Ciliogenesis-associated TTC17-interacting protein	-0.179243	0.0267723	2.31059e-11	8.78096e-11	-0.23938	0.0431518	3.02e-08	2.26e-07	0.464932	0.0841326	3.41e-08	9.13e-07
X21688.50	P13612|P05556	3676|3688	ITGA4|ITGB1	Very Late Antigen-4	-0.169089	0.0252572	2.31305e-11	8.78574e-11	0.00620499	0.0428494	0.884866	0.917505	0.0456156	0.0746087	0.540958	0.670471
X12453.161	Q9UBU9	10482	NXF1	Nuclear RNA export factor 1	0.171893	0.0256793	2.33542e-11	8.8661e-11	-0.148472	0.0423559	0.000459349	0.00142355	-0.180235	0.0731378	0.0137547	0.0436241
X10011.65	Q01968	4952	OCRL	Inositol polyphosphate 5-phosphatase OCRL-1	-0.143148	0.0213871	2.34017e-11	8.8795e-11	0.0738839	0.0355948	0.0379633	0.069895	-0.118123	0.0613111	0.0540721	0.124765
X12395.86	Q6PI48	55157	DARS2	Aspartate--tRNA ligase, mitochondrial	-0.0673249	0.0100595	2.3453e-11	8.89434e-11	0.0855441	0.0161625	1.25e-07	8.29e-07	0.0401036	0.0276331	0.146748	0.262019
X13650.11	Q9NZI2	30820	KCNIP1	Kv channel-interacting protein 1	-0.136506	0.0204007	2.37364e-11	8.99711e-11	-0.0237838	0.0320321	0.457813	0.552027	0.115554	0.0556546	0.0379095	0.0953492
X15640.54	Q01995	6876	TAGLN	Transgelin	0.126864	0.0189756	2.46169e-11	9.32601e-11	0.256245	0.0318093	9.4e-16	2.02e-14	0.223805	0.0559823	6.47e-05	0.000563808
X21124.17	Q9NRH1	57002	YAE1	Yae1 domain-containing protein 1	-0.184329	0.0275685	2.46391e-11	9.32958e-11	-0.23338	0.0448645	2.04e-07	1.31e-06	0.0284274	0.0789614	0.718848	0.809968
X17744.31	P62491	8766	RAB11A	Ras-related protein Rab-11A	-0.0632328	0.00945855	2.46598e-11	9.33257e-11	0.104157	0.0156284	2.88e-11	3.4e-10	0.0326748	0.0272641	0.230784	0.365816
X21989.12	Q9Y4K4	11183	MAP4K5	Mitogen-activated protein kinase kinase kinase kinase 5	-0.0615233	0.00921432	2.60946e-11	9.87046e-11	-0.060256	0.0156515	0.000119365	0.000429869	0.0561339	0.0274082	0.0405936	0.100233
X4337.49	P02741	1401	CRP	C-reactive protein	-0.178732	0.0267751	2.63926e-11	9.97798e-11	-0.0581696	0.043909	0.185294	0.265554	0.225165	0.0773429	0.00361229	0.0152992
X8272.22	P56937	51478	HSD17B7	3-keto-steroid reductase:Cytoplasmic domain	-0.180443	0.0270444	2.70749e-11	1.02306e-10	-0.44012	0.0439834	2.18e-23	1.17e-21	-0.252497	0.076796	0.00101517	0.00540316
X8250.2	Q12913	5795	PTPRJ	Receptor-type tyrosine-protein phosphatase eta	-0.160074	0.0240032	2.75963e-11	1.04222e-10	-0.0374601	0.0399776	0.348781	0.444598	-0.152348	0.0703919	0.0304807	0.0807317
X11180.17	Q92922	6599	SMARCC1	SWI/SNF complex subunit SMARCC1	-0.144802	0.0217121	2.76403e-11	1.04335e-10	0.0818804	0.0348318	0.0187693	0.0381616	0.0827525	0.0611336	0.175904	0.298734
X16890.37	Q8N6G6	92949	ADAMTSL1	ADAMTS-like protein 1	0.112023	0.0168031	2.79786e-11	1.05557e-10	0.0469767	0.0283615	0.0977007	0.155827	0.0962432	0.0500049	0.0543151	0.125088
X18897.31	Q92769	3066	HDAC2	Histone deacetylase 2	-0.0750283	0.0112575	2.83367e-11	1.06853e-10	-0.0314577	0.0179304	0.0794052	0.130828	-0.0755443	0.0311357	0.0152815	0.0472256
X13545.97	Q8N9N8	84285	EIF1AD	Probable RNA-binding protein EIF1AD	0.103739	0.0155718	2.88999e-11	1.0892e-10	-0.0824048	0.0257258	0.00136593	0.00377989	0.00328481	0.0446008	0.941292	0.963634
X16312.45	P55285	1004	CDH6	Cadherin-6	0.132966	0.0199679	2.95117e-11	1.11168e-10	0.127363	0.0340131	0.000182389	0.000629766	0.138601	0.0594539	0.0197726	0.0581139
X8631.13	Q96PL5	114625	ERMAP	Erythroid membrane-associated protein	-0.168354	0.0252883	2.99205e-11	1.1261e-10	-0.228451	0.0415068	3.87e-08	2.82e-07	-0.120753	0.0715217	0.0913971	0.184797
X20934.13	Q969Q5	53917	RAB24	Ras-related protein Rab-24	0.0574988	0.00863774	2.99253e-11	1.1261e-10	-0.0102267	0.0138219	0.459395	0.55311	-0.0110375	0.0239728	0.645231	0.752958
X13421.17	Q9NRX6	56900	TMEM167B	Protein kish-B	-0.164772	0.0247508	2.99457e-11	1.12629e-10	-0.243399	0.0411329	3.46e-09	3.11e-08	-0.123528	0.0720849	0.086645	0.178204
X21389.32	Q13188	6788	STK3	Serine/threonine-protein kinase 3	-0.169011	0.0253927	3.01003e-11	1.13152e-10	0.0900461	0.0414566	0.0298889	0.0567657	-0.078367	0.0733425	0.285332	0.425389
X13375.48	O43761	9143	SYNGR3	Synaptogyrin-3	0.174135	0.0261616	3.01675e-11	1.13346e-10	-0.0404708	0.0438815	0.356424	0.452451	-0.170961	0.0759217	0.02437	0.0681696
X14047.78	P23560	627	BDNF	Brain-derived neurotrophic factor	-0.127085	0.0190964	3.02972e-11	1.13775e-10	-0.0637134	0.0300775	0.034188	0.063733	-0.0650697	0.051851	0.209548	0.339715
X11360.39	P23921	6240	RRM1	Ribonucleoside-diphosphate reductase large subunit	-0.18007	0.0270698	3.09023e-11	1.15987e-10	0.0674525	0.0437282	0.122993	0.188935	0.345549	0.0765698	6.51e-06	8.06e-05
X8360.169	O76036	9437	NCR1	Natural cytotoxicity triggering receptor 1	-0.157322	0.0236507	3.10159e-11	1.16354e-10	-0.0397439	0.0395407	0.31487	0.410717	0.0871105	0.0684405	0.20314	0.332129
X4145.58	P20783	4908	NTF3	Neurotrophin-3	-0.170928	0.0257071	3.15819e-11	1.18416e-10	0.115538	0.0433527	0.00771725	0.0175128	-0.0811489	0.0747417	0.277643	0.417008
X2605.49	P28908	943	TNFRSF8	Tumor necrosis factor receptor superfamily member 8	-0.141019	0.0212117	3.17861e-11	1.1912e-10	0.0166679	0.0330922	0.614503	0.695514	-0.0249857	0.0578187	0.665656	0.770141
X13013.41	O60260	5071	PRKN	E3 ubiquitin-protein ligase parkin	0.131282	0.0197483	3.18494e-11	1.19296e-10	-0.0888614	0.0325979	0.00642927	0.0148489	0.00307481	0.0563957	0.956521	0.973075
X14636.25	P52758	10247	RIDA	Ribonuclease UK114	-0.17854	0.0268653	3.22654e-11	1.20792e-10	-0.00649987	0.0445655	0.884045	0.916876	0.373696	0.0785281	1.99e-06	3.03e-05
X20197.14	P62760	7447	VSNL1	Visinin-like protein 1	0.181465	0.0273103	3.26364e-11	1.22118e-10	-0.0231814	0.0458438	0.613114	0.694157	0.387231	0.0834531	3.56e-06	4.83e-05
X5693.6	P48304	5968	REG1B	Lithostathine-1-beta	0.172677	0.0259895	3.27482e-11	1.22474e-10	0.0125504	0.0428794	0.769768	0.826948	0.0797482	0.0752711	0.289424	0.429831
X23319.6	Q8WV99	130617	ZFAND2B	AN1-type zinc finger protein 2B	0.188404	0.0283667	3.32056e-11	1.24121e-10	-0.115964	0.0460081	0.0117443	0.0253568	-0.183545	0.0795202	0.0210235	0.0609791
X9053.16	P52943	1397	CRIP2	Cysteine-rich protein 2	-0.153703	0.0231453	3.33947e-11	1.24764e-10	-0.117955	0.036129	0.00110136	0.00312365	0.0677977	0.0619986	0.274201	0.413716
X5462.62	O75636	8547	FCN3	Ficolin-3	0.173816	0.0261901	3.4344e-11	1.28245e-10	0.237851	0.0437424	5.61e-08	3.97e-07	0.46078	0.0776324	3.09e-09	1.16e-07
X24279.30	Q9NYH9	55813	UTP6	U3 small nucleolar RNA-associated protein 6 homolog	0.137486	0.020742	3.631e-11	1.35516e-10	-0.0788953	0.0350102	0.0242634	0.0475542	0.0281861	0.0622174	0.650546	0.757239
X3453.87	P07948	4067	LYN	Tyrosine-protein kinase Lyn	0.0616738	0.00930628	3.65347e-11	1.36285e-10	-0.00548975	0.0145889	0.70671	0.774501	0.0134328	0.0252534	0.594801	0.714487
X2853.68	O14757	1111	CHEK1	Serine/threonine-protein kinase Chk1	-0.135029	0.020397	3.84081e-11	1.43201e-10	-0.0323533	0.0322073	0.315161	0.411024	0.026179	0.0568018	0.644898	0.752708
X18308.30	Q8NFX7	29091	STXBP6	Syntaxin-binding protein 6	0.155652	0.0235327	3.98823e-11	1.48621e-10	0.137547	0.0376171	0.000257789	0.000852939	0.203502	0.064412	0.00158852	0.00776573
X19523.215	Q99497	11315	PARK7	Protein DJ-1	-0.0562942	0.00851158	3.99511e-11	1.48801e-10	-0.138137	0.0138355	2.66e-23	1.4e-21	0.0593878	0.0236794	0.0121662	0.0395536
X10354.57	P40763	6774	STAT3	Signal transducer and activator of transcription 3	-0.0803903	0.0121553	4.00221e-11	1.48989e-10	0.0607025	0.0200057	0.00242112	0.00627581	0.0397212	0.0344512	0.248965	0.386518
X23330.12	Q96NT3	83606	GUCD1	Uncharacterized protein C22orf13	0.157519	0.02383	4.10714e-11	1.52817e-10	-0.0294451	0.0392612	0.453296	0.547667	-0.144016	0.0692163	0.0375054	0.0945941
X2603.61	P33681	941	CD80	T-lymphocyte activation antigen CD80	-0.114515	0.0173403	4.27922e-11	1.59139e-10	-0.0196279	0.0277713	0.479737	0.571915	0.0515261	0.0471319	0.274334	0.413716
X6599.5	Q8J025	147495	APCDD1	Protein APCDD1	0.15386	0.0232988	4.29849e-11	1.59774e-10	-0.0499015	0.0363986	0.170435	0.24752	0.041224	0.0634731	0.516058	0.647873
X12691.44	P34897	6472	SHMT2	Serine hydroxymethyltransferase, mitochondrial	-0.0761088	0.0115323	4.39444e-11	1.63257e-10	0.0544603	0.0178428	0.00228095	0.00595481	0.0473284	0.0304811	0.120541	0.226799
X9333.59	Q96DN0	121506	ERP27	Endoplasmic reticulum resident protein 27	0.162216	0.0245837	4.45143e-11	1.6529e-10	0.0184184	0.0412726	0.655424	0.730599	0.00852985	0.0716295	0.905214	0.940839
X6433.57	Q96MK3	54757	FAM20A	Pseudokinase FAM20A	-0.144138	0.0218463	4.45582e-11	1.65369e-10	-0.079023	0.0358375	0.0274888	0.0529088	0.214296	0.062832	0.000652263	0.00376433
X21526.88	Q8IYV9	284359	IZUMO1	Izumo sperm-egg fusion protein 1	-0.163719	0.0248297	4.57862e-11	1.6984e-10	0.366348	0.0425368	8.96e-18	2.49e-16	0.0054506	0.0730333	0.94051	0.963266
X2468.62	P78556	6364	CCL20	C-C motif chemokine 20	0.179228	0.027187	4.63453e-11	1.71826e-10	0.0241872	0.0436285	0.579332	0.665	0.109102	0.0758159	0.150192	0.266623
X3317.33	O43464	27429	HTRA2	Serine protease HTRA2, mitochondrial	-0.0793083	0.0120318	4.63919e-11	1.71912e-10	0.0368163	0.0194062	0.0578543	0.100214	-0.0346057	0.033719	0.30479	0.447635
X11364.18	Q8IWA4	55669	MFN1	Mitofusin-1	-0.191817	0.0290977	4.64909e-11	1.72191e-10	-0.274424	0.0462313	3.09e-09	2.79e-08	-0.257844	0.0806381	0.00139338	0.00698028
X23161.3	Q8NC69	200845	KCTD6	BTB/POZ domain-containing protein KCTD6	0.172797	0.0262167	4.67352e-11	1.73008e-10	0.243815	0.044389	4.12e-08	2.99e-07	0.148467	0.0768593	0.0534477	0.123699
X9509.4	Q9NVV0	55151	TMEM38B	Trimeric intracellular cation channel type B	-0.131957	0.0200239	4.69245e-11	1.73621e-10	-0.293347	0.0330774	9.55e-19	3e-17	-0.128554	0.0569677	0.0240667	0.0674961
X4930.21	P52823	6781	STC1	Stanniocalcin-1	0.161183	0.0244608	4.70802e-11	1.74036e-10	0.211863	0.0409482	2.36e-07	1.5e-06	0.484444	0.0724747	2.52e-11	1.76e-09
X9991.112	Q9NT22	90187	EMILIN3	EMILIN-3:region 2	0.177595	0.0269485	4.70846e-11	1.74036e-10	0.0674902	0.0450907	0.134509	0.203325	0.0323646	0.077785	0.677368	0.77876
X22141.59	P16118	5207	PFKFB1	6-phosphofructo-2-kinase/fructose-2,6-bisphosphatase 1	0.181761	0.0275879	4.76636e-11	1.76087e-10	-0.0610745	0.0438803	0.164023	0.239928	0.416815	0.0757064	3.83e-08	1.02e-06
X21203.14	Q96HT8	114932	MRFAP1L1	MORF4 family-associated protein 1-like 1	0.178259	0.0270623	4.80774e-11	1.77526e-10	0.0332211	0.0452551	0.462926	0.556259	0.189717	0.078083	0.0151412	0.0468639
X14711.27	Q15828	1474	CST6	Cystatin-M	-0.148107	0.0225075	5.00547e-11	1.84733e-10	0.189011	0.0371564	3.75e-07	2.27e-06	0.218576	0.0675668	0.00122288	0.0062859
X4150.75	P00747	5340	PLG	Plasmin	-0.140151	0.0213034	5.06361e-11	1.86785e-10	-0.0197103	0.0339861	0.561969	0.649159	-0.129742	0.058984	0.027871	0.0754371
X21752.10	Q8IXI2	55288	RHOT1	Mitochondrial Rho GTPase 1	-0.0559609	0.0085103	5.15938e-11	1.90221e-10	0.115268	0.0139905	2.09e-16	4.91e-15	-0.00736451	0.0236963	0.755973	0.838576
X5032.64	Q08945	6749	SSRP1	FACT complex subunit SSRP1	0.145401	0.0221129	5.1809e-11	1.90918e-10	0.0390876	0.0366191	0.285829	0.379713	-0.0848407	0.0638327	0.18386	0.308579
X20142.42	O00762	11065	UBE2C	Ubiquitin-conjugating enzyme E2 C	-0.138798	0.0211178	5.27515e-11	1.94293e-10	0.112417	0.0331967	0.000712608	0.00211663	-0.031565	0.0577295	0.584554	0.70464
X11926.23	Q6PD74	79719	AAGAB	Alpha- and gamma-adaptin-binding protein p34	-0.0837797	0.0127476	5.28168e-11	1.94435e-10	-0.0114455	0.0206816	0.579998	0.665659	-0.0781826	0.0358242	0.0291166	0.0779687
X22118.7	Q9Y5P2	389903	CSAG2	Chondrosarcoma-associated gene 2/3 protein	-0.143256	0.0218072	5.40674e-11	1.98939e-10	-0.0456439	0.0367907	0.21479	0.300384	0.193423	0.0643316	0.00265213	0.0118452
X2748.3	P08476	3624	INHBA	Activin A	-0.166142	0.0252989	5.46654e-11	2.01038e-10	-0.0164113	0.0391583	0.675157	0.747678	0.33204	0.0691797	1.63e-06	2.56e-05
X8484.24	P41159	3952	LEP	Leptin	-0.156329	0.0238103	5.51899e-11	2.02864e-10	-0.297049	0.0406556	3.08e-13	4.81e-12	0.115667	0.0780138	0.138217	0.251301
X7184.13	Q14002	1087	CEACAM7	Carcinoembryonic antigen-related cell adhesion molecule 7	0.150619	0.0229385	5.52257e-11	2.02893e-10	0.0447698	0.0367305	0.222941	0.309999	0.141874	0.062832	0.0239821	0.0673885
X3397.7	Q06124	5781	PTPN11	Tyrosine-protein phosphatase non-receptor type 11	0.137308	0.0209194	5.59185e-11	2.05335e-10	-0.303874	0.0326212	1.65e-20	6.33e-19	-0.0963906	0.0568626	0.0900956	0.182959
X22969.12	P80098	6354	CCL7	C-C motif chemokine 7	0.16579	0.0252649	5.672e-11	2.08173e-10	0.0143925	0.0418476	0.730913	0.794575	0.0920654	0.0740567	0.213852	0.345012
X5612.16	Q9BX68	84681	HINT2	Histidine triad nucleotide-binding protein 2, mitochondrial	-0.0645714	0.00984118	5.67779e-11	2.08281e-10	0.0140441	0.0162024	0.386088	0.482544	-0.211042	0.0278136	3.72e-14	4.52e-12
X22432.83	Q96SB4	6732	SRPK1	Serine/threonine-protein kinase SRPK1	0.0775476	0.0118199	5.70078e-11	2.08919e-10	0.00141905	0.0194542	0.941853	0.959939	-0.0622344	0.0331272	0.0603377	0.135323
X22140.6	Q9H8W3	63877	FAM204A	Protein FAM204A	0.148808	0.02268	5.70091e-11	2.08919e-10	-0.0176765	0.038153	0.643162	0.720124	0.118557	0.0662483	0.0735694	0.158045
X3472.40	O15392	332	BIRC5	Baculoviral IAP repeat-containing protein 5	-0.108532	0.0165437	5.72688e-11	2.09765e-10	-0.0015819	0.0257026	0.950926	0.965715	0.0720934	0.0445257	0.105467	0.205164
X3461.58	Q96GW7	63827	BCAN	Brevican core protein	0.171886	0.0262278	5.98664e-11	2.19169e-10	-0.0476114	0.0434674	0.273413	0.366556	-0.0537377	0.0768335	0.484325	0.619668
X5509.7	P01133	1950	EGF	Epidermal growth factor:Extracellular domain	-0.106331	0.0162271	6.01869e-11	2.20232e-10	0.129877	0.0263529	8.51e-07	4.79e-06	-0.0186596	0.0456469	0.682714	0.782298
X14122.132	Q9ULT6	84133	ZNRF3	E3 ubiquitin-protein ligase ZNRF3	0.137411	0.0209755	6.10417e-11	2.23248e-10	0.242137	0.0345764	2.78e-12	3.85e-11	0.111821	0.0594162	0.0598835	0.134636
X15521.4	O94985	22883	CLSTN1	Calsyntenin-1	-0.175728	0.0268358	6.21292e-11	2.27111e-10	-0.249097	0.0455826	4.82e-08	3.46e-07	-0.154955	0.0806636	0.0547781	0.125995
X9997.12	Q92575	23190	UBXN4	UBX domain-containing protein 4:Cytoplasmic domain 1	-0.05165	0.00789075	6.3038e-11	2.30318e-10	0.108615	0.0130814	1.23e-16	2.96e-15	0.062549	0.0225512	0.00555923	0.0214398
X23370.39	O43448	9196	KCNAB3	Voltage-gated potassium channel subunit beta-3	0.153817	0.0235049	6.38432e-11	2.33143e-10	-0.168287	0.039019	1.64e-05	7.07e-05	0.0133915	0.0672683	0.84221	0.899468
X10762.2	A4D1S0	346689	KLRG2	Killer cell lectin-like receptor subfamily G member 2:N-term	0.157874	0.0241248	6.38921e-11	2.33205e-10	0.0362078	0.0386454	0.348834	0.444598	0.273267	0.0690537	7.66e-05	0.000650335
[truncated: 5,292 more rows]

## Sheet: S2_Sensitivity_Analyses
Table S2: Sensitivity and orthogonal analyses to assess the robustness of the differential abundance analyses
Table S2A: Comparison of protein differential abundance analyses using raw RFU values, log10(RFU), and Z-score based normalizations.							Table S2B: Comparison between protein differential abundance using join analysis with study-wide z-scores, z-score calculated by site, and Meta-analyses using z-score by site
Comparison	Concordant (%)	FDR overlapping					Comparison	Correlation	Total Proteins	Concordant (%)
RFU vs Z-Score	3,363 (92.4%)	3641					Join analysis using study-wide z-scores vs z-score calculated by site	0.975	7290	100
log10-RFU vs Z-Score	3,732 (96.0%)	3891					Meta-analyses using z-score by site vs, join using z-score by site	0.918	7284	100
							Meta-analyses using z-score by site vs Join analyses with study-wide analyses	0.9	7284	100
Table S2C: Sample size of (EDTA + Citrate) join analysis and EDTA Join
	(EDTA + Citrate)	EDTA Join
AD	1936	1907
CO	5776	5582
Table S2D. Comparison of (EDTA + Citrate) join analysis and EDTA Join results
Disease	DEPs	Concordant	FDR	FDR Same Direction
AD	5187	5,187 (100%)	5,078 (98%)	5,078 (98%)
Table S2E: Sample size of Join vs. Meta-analysis
		Join	Meta
AD	AD	1936	1932
	CO	5776	4810
PD	PD	525	285
	CO	5776	3103
FTD	FTD	163	156
	CO	6265	1734
Table S2F: Comparison of the join analyses vs meta-analyses
	DEPs in Join	Concordant	Nominal	Nominal (same direction)	DEPs in meta	FDR (same direction)
AD	4299	4,095 (95%)	1,510 (35%)	1,510 (35%)	585 (14%)	585 (14%)
PD	248	248 (100%)	147 (59%)	147 (59%)	26 (10%)	26 (10%)
FTD	355	355 (100%)	326 (92%)	326 (92%)	235 (66%)	235 (66%)
Table S2G. Cohort and Validation Data Overview by Platform
		GNPC	Knight-ADRC		Olink	Soma 5K
			(Alamar)		(UKBB)	(Stanford)
AD	Case	1936	1092	-		-
	Control	6265	1579	-		-
PD	Case	525	-	546		429
	Control	6265	-	34162		652
FTD	Case	163	39	-		-
	Control	6265	1579	-		-
Table S2H. Concordance Rate of Selected Proteins Across Platforms
Disease	Platform	# FDR proteins present	# Proteins in the same direction	Concordance Rate
				Of Selected Proteins
AD	Alamar	158	108	0.633
FTD	Alamar	158	59	0.8
PD	Olink	2135	1228	0.55
PD	SomaScan	3710	2041	0.55
The summarizes the concordance rates of selected proteins across different platforms for three neurodegenerative diseases: Alzheimer's disease (AD), frontotemporal dementia (FTD), and Parkinson's disease (PD). The table includes information on the platform used, the number of shared proteins analyzed ("Join"), the total number of significant proteins identified by GNPC based on FDR criteria, and …
Table S2I. Comparison of the joint analyses (Fixed-effect) vs joint analyses (Random-effect)
	DEPs in FE	Concordant	Nominal	Nominal (same direction)	DEPs in RE	FDR (same direction)
AD	4299	4,299 (100%)	4,296 (100%)	4,296 (100%)	4268 (99%)	4268 (99%)
PD	248	248 (100%)	248 (100%)	248 (100%)	234 (94%)	234 (94%)
FTD	355	355 (100%)	355 (100%)	355 (100%)	353 (99%)	353 (99%)

## Sheet: S3_OddsRatio
Table S3. Protein differential abundance analysis using Odds Ratio with 95% lower and upper confidence intervals (CI).
					AD					PD					FTD
Aptamer	UniProt	Entrez ID	Symbol	Target	OR	Lower_CI	Upper_CI	p_value	FDR	OR	Lower_CI	Upper_CI	p_value	FDR	OR	Lower_CI	Upper_CI	p_value	FDR
X8997.4	O95502	23467	NPTXR	Neuronal pentraxin receptor	0.214853	0.184913	0.249259	1.17676e-90	8.57737e-87	0.3304	0.252801	0.429344	2.32434e-16	8.55663e-15	0.107124	0.0542858	0.194154	4.24912e-12	1.72066e-09
X22782.80	Q9HBM1	57405	SPC25	Kinetochore protein Spc25	3.11604	2.71675	3.57824	7.1896e-59	2.62025e-55	0.612504	0.485078	0.770944	3.32015e-05	0.000135123	0.790507	0.521109	1.19151	0.263996	0.383601
X8358.30	P30048	10935	PRDX3	Thioredoxin-dependent peroxide reductase, mitochondrial	0.275486	0.202908	0.373078	1.04867e-16	1.32704e-15	2.94922	1.75884	4.94843	4.1366e-05	0.000164158	2.49404	0.890103	7.22464	0.0862602	0.163624
X16596.25	O76003	10539	GLRX3	Glutaredoxin-3	0.255983	0.192436	0.339546	5.0503e-21	1.12231e-19	2.89079	1.81107	4.61675	8.66103e-06	4.03646e-05	18.7175	6.52859	60.0756	1.71332e-07	4.46013e-06
X14287.6	P51148	5878	RAB5C	Ras-related protein Rab-5C	0.334291	0.242061	0.460441	2.36887e-11	1.51595e-10	4.9977	2.99925	8.33674	6.76375e-10	7.25014e-09	7.17375	2.52139	21.7376	0.00031096	0.00174405
X8942.2	Q7Z2W9	219927	MRPL21	39S ribosomal protein L21, mitochondrial	3.04722	2.62185	3.54487	1.55807e-47	1.4196e-44	0.654797	0.482044	0.884951	0.00626071	0.014234	2.01724	1.11373	3.70474	0.0215862	0.0538658
X16854.17	Q9Y4Z0	25804	LSM4	U6 snRNA-associated Sm-like protein LSm4	0.278416	0.23044	0.335765	1.83516e-40	7.86853e-38	0.679705	0.488345	0.940451	0.0208537	0.0408939	0.582089	0.304219	1.07401	0.0917767	0.171837
X23376.56	O15144	10109	ARPC2	Actin-related protein 2/3 complex subunit 2	0.390646	0.293549	0.518599	9.43849e-11	5.61152e-10	12.8099	8.14971	20.1999	3.09264e-28	1.32601e-25	6.20177	2.43421	16.7918	0.000194704	0.0011916
X14675.20	P23588	1975	EIF4B	Eukaryotic translation initiation factor 4B	0.358077	0.263093	0.485969	5.31847e-11	3.24949e-10	5.35411	3.25889	8.79708	3.44892e-11	4.84378e-10	12.2832	4.55385	34.5302	1.10153e-06	1.88476e-05
X23705.42	P17812	1503	CTPS1	CTP synthase 1	0.401491	0.302359	0.531882	2.37915e-10	1.34536e-09	4.42201	2.75975	7.0867	6.37022e-10	6.85857e-09	19.6238	6.9083	62.361	8.25979e-08	2.52965e-06
X21178.8	O76071	9391	CIAO1	Probable cytosolic iron-sulfur protein assembly protein CIAO1	0.402729	0.298066	0.542708	2.67601e-09	1.28664e-08	3.26784	1.98368	5.37725	3.2246e-06	1.6425e-05	21.5991	7.16989	71.9768	1.35372e-07	3.68181e-06
X5383.14	Q96RJ3	115650	TNFRSF13C	Tumor necrosis factor receptor superfamily member 13C	4.41169	3.62706	5.37294	1.27243e-49	1.85496e-46	2.86965	2.01372	4.08012	4.7721e-09	4.33173e-08	3.14146	1.46618	6.88434	0.00358231	0.0126922
X3469.74	P51812	6197	RPS6KA3	Ribosomal protein S6 kinase alpha-3	0.301316	0.219534	0.412347	8.5747e-14	7.42292e-13	0.430786	0.251256	0.735182	0.0021005	0.0054235	1.49016	0.534102	4.26206	0.450586	0.571519
X11293.14	Q6UXK5	57633	LRRN1	Leucine-rich repeat neuronal protein 1:Cytoplasmic domain	3.17412	2.72148	3.7077	1.45466e-48	1.76717e-45	0.758472	0.594684	0.964038	0.0247771	0.047352	0.570891	0.367247	0.867207	0.0103075	0.029556
X12560.9	Q8TCD5	30833	NT5C	5'(3')-deoxyribonucleotidase, cytosolic type	0.372585	0.297139	0.466408	9.05379e-18	1.31489e-16	0.707281	0.479601	1.0457	0.0815018	0.131639	1.26989	0.615228	2.71092	0.527385	0.640792
X19240.265	Q13442	11333	PDAP1	28 kDa heat- and acid-stable phosphoprotein	4.68183	3.57929	6.13045	2.37136e-29	1.74594e-27	5.5483	3.4417	8.94244	1.96242e-12	3.49733e-11	12.3382	4.67456	34.4019	6.97681e-07	1.33475e-05
X21649.12	P56962	55014	STX17	Syntaxin-17	0.268121	0.226803	0.31628	2.55111e-54	6.19836e-51	0.290624	0.214684	0.391581	7.33607e-16	2.45287e-14	0.424251	0.249628	0.724461	0.00157514	0.00649758
X4250.23	Q9UNZ2	55968	NSFL1C	NSFL1 cofactor p47	0.302426	0.229882	0.396567	8.05528e-18	1.17901e-16	0.16983	0.10324	0.277662	2.10879e-12	3.74901e-11	1.9558	0.757614	5.18546	0.170368	0.275896
X3887.90	Q14974	3837	KPNB1	Importin subunit beta-1	0.379953	0.275132	0.523483	3.67487e-09	1.72925e-08	3.48569	2.04703	5.93578	4.24276e-06	2.11529e-05	5.60573	1.93923	16.8501	0.00171973	0.00700668
X2789.26	P09237	4316	MMP7	Matrilysin	2.99206	2.57489	3.4829	6.29992e-46	4.59201e-43	0.689132	0.541215	0.875558	0.00239785	0.00609837	3.32724	2.0837	5.37171	6.08868e-07	1.20952e-05
X20439.14	O94903	11212	PLPBP	Proline synthase co-transcribed bacterial homolog protein	0.318852	0.233492	0.434064	4.91986e-13	3.91494e-12	1.55306	0.93041	2.58402	0.0910485	0.144744	8.76181	3.22278	24.5794	2.6613e-05	0.000241873
X8364.74	Q9Y2C2	10090	UST	Uronyl 2-sulfotransferase	0.345577	0.298767	0.3993	8.97592e-47	7.26949e-44	0.448406	0.342853	0.583372	3.20961e-09	3.02259e-08	0.283374	0.170842	0.455461	4.23293e-07	9.07465e-06
X15622.13	Q14982	4978	OPCML	Opioid-binding protein/cell adhesion molecule	0.308755	0.263347	0.361587	7.47759e-48	7.78631e-45	0.327536	0.244237	0.437643	6.03035e-14	1.3866e-12	0.253617	0.132036	0.466143	1.82084e-05	0.000180818
X11281.6	Q14451	2886	GRB7	Growth factor receptor-bound protein 7	0.329613	0.271723	0.39924	1.19737e-29	9.59077e-28	1.22021	0.865748	1.71336	0.252876	0.342794	1.73753	0.918412	3.21558	0.0834059	0.159106
X9599.6	Q8IYJ0	196500	PIANP	PILR alpha-associated neural protein	0.313873	0.269754	0.364794	3.37054e-51	6.14197e-48	0.570177	0.434039	0.747138	4.95541e-05	0.000193155	0.190276	0.101543	0.335896	4.43607e-08	1.52521e-06
X3854.24	Q13765	4666	NACA	Nascent polypeptide-associated complex subunit alpha	0.419426	0.310515	0.564891	1.24976e-08	5.48434e-08	1.80427	1.08635	2.98619	0.0221095	0.0429063	7.9388	2.94523	22.0571	5.20026e-05	0.000410224
X6932.42	P08648	3678	ITGA5	Integrin alpha-5	0.287661	0.239015	0.3457	5.40215e-40	2.07243e-37	0.746223	0.529182	1.04851	0.0931972	0.147709	0.459148	0.214031	0.934684	0.0377706	0.0849721
X10980.11	P22303	43	ACHE	Acetylcholinesterase	2.32714	1.98754	2.72826	1.39767e-25	6.06406e-24	0.834362	0.639855	1.08705	0.180192	0.259108	0.99535	0.629464	1.56639	0.983986	0.989654
X4188.1	O43488	8574	AKR7A2	Aflatoxin B1 aldehyde reductase member 2	0.482343	0.353029	0.657647	4.33126e-06	1.31852e-05	1.87683	1.11678	3.14937	0.0172531	0.0346155	6.30595	2.34564	17.4351	0.000307736	0.00173077
X11572.4	P50570	1785	DNM2	Dynamin-2	0.511898	0.369567	0.707602	5.30245e-05	0.000137788	9.46086	5.54136	16.1813	1.98079e-16	7.40408e-15	10.332	3.63147	30.3586	1.54431e-05	0.000159049
X18233.10	P00505	2806	GOT2	Aspartate aminotransferase, mitochondrial	0.430669	0.333874	0.554128	7.07144e-11	4.26686e-10	1.47904	0.950342	2.29346	0.0815421	0.13167	1.44807	0.584044	3.65691	0.427793	0.549557
X21760.22	P22314	7317	UBA1	Ubiquitin-activating enzyme E1	0.485991	0.356395	0.661349	4.74267e-06	1.4368e-05	1.8469	1.10106	3.09084	0.0197714	0.0389708	8.86485	3.20465	25.5365	3.53216e-05	0.000300419
X19316.2	Q8IWL3	150274	HSCB	Iron-sulfur cluster co-chaperone protein HscB, mitochondrial	0.405335	0.336982	0.48698	6.86909e-22	1.76299e-20	1.59598	1.15053	2.2106	0.00499495	0.0116693	2.60984	1.43717	4.70878	0.00150825	0.00627132
X12800.5	P59282	122664	TPPP2	Tubulin polymerization-promoting protein family member 2	0.368173	0.317336	0.426778	6.66227e-40	2.42806e-37	0.354197	0.269232	0.46378	6.99361e-14	1.58805e-12	0.274419	0.147122	0.486554	2.01879e-05	0.000196461
X6935.123	Q13145	25805	BAMBI	BMP and activin membrane-bound inhibitor homolog:Cytoplasmic domain	0.379435	0.312427	0.460193	1.01776e-22	3.00341e-21	1.17411	0.835875	1.64405	0.352094	0.450881	2.40828	1.29591	4.43491	0.00504582	0.0167941
X9022.49	Q7Z7B7	400830	DEFB132	Beta-defensin 132	0.425925	0.351992	0.51482	1.35853e-18	2.18113e-17	0.81771	0.583225	1.14293	0.240766	0.329072	1.48959	0.806768	2.7275	0.199037	0.310727
X4556.10	Q6ZMJ4	146433	IL34	Interleukin-34	0.406134	0.337791	0.487745	6.82657e-22	1.75826e-20	1.07067	0.769076	1.48578	0.684254	0.759367	3.36524	1.84206	6.09573	6.84672e-05	0.00051133
X4917.62	P06756|P18084	3685|3693	ITGAV|ITGB5	Integrin alpha-V: beta-5 complex	0.407262	0.355374	0.466238	1.79496e-38	5.45144e-36	0.730207	0.572793	0.929232	0.010777	0.0228752	0.16227	0.0912835	0.270317	3.83195e-11	7.8926e-09
X8303.102	Q9HB07	60314	MYG1	UPF0160 protein MYG1, mitochondrial	3.32769	2.75281	4.02727	2.98563e-35	5.58007e-33	1.57184	1.08668	2.27059	0.0160925	0.032592	6.55555	2.80227	16.8065	3.24246e-05	0.00028136
X12510.3	Q9ULZ2	26228	STAP1	Signal-transducing adaptor protein 1	0.357428	0.305707	0.417522	2.68849e-38	7.83856e-36	0.563205	0.424526	0.745524	6.36512e-05	0.000241768	0.319478	0.1733	0.565391	0.000144963	0.000935076
X19483.16	Q06136	2531	KDSR	3-ketodihydrosphingosine reductase	0.366274	0.303685	0.441121	5.21537e-26	2.53432e-24	0.698762	0.503339	0.965299	0.0308677	0.0570474	1.28313	0.718069	2.26272	0.393797	0.518682
X23525.27	Q9Y314	51070	NOSIP	Nitric oxide synthase-interacting protein	2.6742	2.29312	3.12112	6.62766e-36	1.46391e-33	0.576491	0.418927	0.788304	0.000632647	0.0018899	1.41753	0.777986	2.58072	0.252784	0.371331
X10449.31	Q6UWI4	387914	SHISA2	Protein shisa-2 homolog	0.388277	0.32162	0.468117	5.00886e-23	1.53402e-21	1.01106	0.731632	1.39341	0.946598	0.96204	0.494299	0.262605	0.906963	0.0255248	0.061545
X22816.4	Q9BYV2	57159	TRIM54	Tripartite motif-containing protein 54	2.7087	2.29727	3.19661	2.89343e-32	3.34765e-30	1.0064	0.741296	1.36239	0.967198	0.976983	7.96866	4.07725	16.629	5.50676e-09	3.29007e-07
X13044.5	Q99816	7251	TSG101	Tumor susceptibility gene 101 protein	0.3136	0.223581	0.438399	1.45848e-11	9.58597e-11	1.31554	0.753624	2.2873	0.332786	0.429891	3.82559	1.26448	12.0349	0.0191243	0.0488256
X16907.3	Q8N3J6	253559	CADM2	Cell adhesion molecule 2	0.351361	0.300418	0.410509	2.10994e-39	7.32351e-37	0.387238	0.291671	0.512884	4.28296e-11	5.93508e-10	0.157297	0.0805327	0.289987	1.21105e-08	5.65854e-07
X17154.2	Q15185	10728	PTGES3	Prostaglandin E synthase 3	0.368827	0.30778	0.44144	2.16213e-27	1.20415e-25	0.912364	0.659119	1.25916	0.578426	0.668911	2.4614	1.39642	4.31936	0.00174034	0.00707097
X16807.35	P45378	7140	TNNT3	Troponin T, fast skeletal muscle	0.354373	0.290484	0.43164	9.67177e-25	3.83139e-23	0.616304	0.433336	0.872366	0.00667468	0.0150113	0.878961	0.462825	1.63875	0.688759	0.776948
X10854.15	Q9P109	51301	GCNT4	Beta-1,3-galactosyl-O-glycosyl-glycoprotein beta-1,6-N-acetylglucosaminyltransferase 4	0.363406	0.300811	0.4384	5.86893e-26	2.79599e-24	0.892675	0.639568	1.24148	0.502051	0.598634	1.42444	0.796514	2.52582	0.228957	0.345093
X12030.82	P17661	1674	DES	Desmin	0.338165	0.281162	0.406131	6.65503e-31	6.21904e-29	1.26241	0.916059	1.7347	0.152362	0.224357	1.56091	0.867119	2.75662	0.130565	0.225625
X21452.3	O00429	10059	DNM1L	Dynamin-1-like protein	0.413067	0.349091	0.488235	5.00821e-25	2.02805e-23	0.885252	0.653028	1.1955	0.429221	0.526302	2.38071	1.36791	4.09017	0.00187343	0.00749886
X5740.17	Q9Y6N7	6091	ROBO1	Roundabout homolog 1	0.364617	0.313082	0.424274	1.00706e-38	3.19149e-36	0.478954	0.358659	0.637872	5.27505e-07	3.15099e-06	0.610535	0.353524	1.03813	0.0717779	0.141479
X8403.18	P49327	2194	FASN	Fatty acid synthase	0.242867	0.182615	0.322066	1.38305e-22	3.95335e-21	2.94784	1.81151	4.79667	1.34238e-05	6.02871e-05	6.53623	2.31863	20.0961	0.00059736	0.00296403
X23371.5	Q9GZT8	60491	NIF3L1	NIF3-like protein 1	0.452444	0.392181	0.521568	1.08802e-27	6.4476e-26	0.703768	0.532677	0.925571	0.0125922	0.0262852	0.1243	0.047404	0.269611	1.71925e-06	2.6777e-05
X10801.11	O43921	1943	EFNA2	Ephrin-A2	0.353987	0.302617	0.413654	8.70402e-39	2.8838e-36	0.458001	0.344634	0.606764	6.11641e-08	4.41848e-07	0.502441	0.267608	0.904191	0.0259571	0.0624398
X18182.24	P35558	5105	PCK1	Phosphoenolpyruvate carboxykinase, cytosolic [GTP]	0.408567	0.337711	0.493684	2.41829e-20	4.85589e-19	1.20697	0.861563	1.68629	0.271967	0.363137	1.71386	0.929253	3.11659	0.0804434	0.154784
X2822.56	P48960	976	ADGRE5	CD97 antigen	0.437901	0.366321	0.522933	9.42957e-20	1.77145e-18	1.43033	1.04367	1.95664	0.0255313	0.0485894	4.76825	2.63349	8.62339	2.34035e-07	5.70529e-06
X14684.17	P17655	824	CAPN2	Calpain-2 catalytic subunit	0.376662	0.326738	0.433812	1.46685e-41	8.22452e-39	0.550582	0.423405	0.713509	7.24537e-06	3.42265e-05	0.098596	0.0405082	0.204766	1.28503e-08	5.966e-07
X10463.23	P09923	248	ALPI	Intestinal-type alkaline phosphatase	0.306477	0.258685	0.362595	6.66523e-43	4.41662e-40	0.921143	0.688537	1.22891	0.57816	0.668709	0.660544	0.366919	1.14615	0.152275	0.252947
X22549.73	Q13546	8737	RIPK1	RIP	0.410872	0.345244	0.488437	9.12296e-24	3.09289e-22	1.7621	1.30632	2.3759	0.000203842	0.000692358	1.9669	1.12436	3.41991	0.0169459	0.0439881
X18192.69	P43359	100533997	MAGEA5	Melanoma-associated antigen 5	0.396117	0.327913	0.477964	5.65539e-22	1.4775e-20	1.19984	0.859296	1.67182	0.283042	0.375108	4.06011	2.18176	7.54999	9.36137e-06	0.000105791
X8037.53	Q8TBM8	79982	DNAJB14	DnaJ homolog subfamily B member 14:Lumenal domain	0.399987	0.333406	0.479261	4.17424e-23	1.28924e-21	1.20064	0.873287	1.64518	0.257539	0.34821	1.35003	0.75387	2.3683	0.303224	0.426597
X19161.1	Q9Y4E8	9958	USP15	Ubiquitin carboxyl-terminal hydrolase 15	0.39128	0.310883	0.491061	8.45105e-16	9.52081e-15	1.09282	0.741132	1.60733	0.652968	0.732943	3.37789	1.5163	7.82906	0.00347794	0.0123722
X6019.12	P0C862	338872	C1QTNF9	Complement C1q and tumor necrosis factor-related protein 9A	0.435746	0.359498	0.527587	2.06872e-17	2.82376e-16	1.36034	0.971139	1.90213	0.0726282	0.11942	1.45314	0.793763	2.63156	0.220897	0.335791
X13937.75	Q86VP6	55832	CAND1	Cullin-associated NEDD8-dissociated protein 1	0.41412	0.327268	0.522496	1.48776e-13	1.25658e-12	0.995605	0.657581	1.50223	0.983318	0.987382	4.96745	2.24686	11.3427	9.64382e-05	0.000672025
X25454.38	P55345	3275	PRMT2	Protein arginine N-methyltransferase 2	0.325509	0.276733	0.38241	3.76686e-42	2.28805e-39	1.12872	0.849849	1.49622	0.401139	0.501269	0.381232	0.191215	0.717192	0.00402886	0.0139441
X19150.20	O60256	5636	PRPSAP2	Phosphoribosyl pyrophosphate synthase-associated protein 2	0.447665	0.342908	0.583031	2.90877e-09	1.3903e-08	3.9458	2.54155	6.12566	9.42943e-10	9.76397e-09	22.2232	8.14853	68.3914	7.32832e-09	4.02195e-07
X5879.51	Q13561	10540	DCTN2	Dynactin subunit 2	0.396337	0.343487	0.456795	4.14641e-37	1.11938e-34	0.619135	0.489549	0.780853	5.61768e-05	0.000215739	0.350833	0.20684	0.571822	4.95309e-05	0.000392425
X19197.95	P24752	38	ACAT1	Acetyl-CoA acetyltransferase, mitochondrial	0.569086	0.454538	0.710767	7.65426e-07	2.63045e-06	1.59807	1.07496	2.36581	0.0197836	0.0389843	1.50582	0.667101	3.44508	0.327148	0.451626
X10346.5	P40763	6774	STAT3	Signal transducer and activator of transcription 3	0.25725	0.188432	0.350284	9.05579e-18	1.31489e-16	2.5498	1.51438	4.2967	0.000432151	0.00134269	5.63073	1.98518	16.8587	0.0014757	0.00616411
X3466.8	P17612	5566	PRKACA	cAMP-dependent protein kinase catalytic subunit alpha	0.349914	0.262428	0.465458	6.75952e-13	5.28904e-12	0.726796	0.450237	1.17239	0.191104	0.271584	0.315637	0.128521	0.798548	0.0131384	0.0358003
X12621.55	P30153	5518	PPP2R1A	Serine/threonine-protein phosphatase 2A 65 kDa regulatory subunit A alpha isoform	0.420782	0.325553	0.54251	3.01601e-11	1.90171e-10	3.81564	2.48461	5.85935	9.27514e-10	9.6443e-09	3.66463	1.50378	9.31304	0.00504984	0.0167998
X19335.2	Q9UK76	51155	JPT1	Hematological and neurological expressed 1 protein	2.49151	2.16406	2.8717	1.1124e-36	2.61559e-34	0.82251	0.646308	1.04414	0.110014	0.170253	0.794889	0.519675	1.20358	0.282592	0.403677
X21955.36	P46379	7917	BAG6	Large proline-rich protein BAT3	0.36826	0.278268	0.486292	2.28315e-12	1.65426e-11	1.13319	0.698986	1.83449	0.611407	0.697643	1.60421	0.619631	4.27148	0.336218	0.460657
X11083.23	P09104	2026	ENO2	Gamma-enolase	2.20319	1.92228	2.52745	1.10694e-29	8.96494e-28	2.26973	1.7956	2.88235	1.08423e-11	1.67668e-10	3.62603	2.20358	6.25895	1.15389e-06	1.94242e-05
X7823.22	Q9UJ37	10610	ST6GALNAC2	Alpha-N-acetylgalactosaminide alpha-2,6-sialyltransferase 2	0.451011	0.37108	0.547569	1.02648e-15	1.13882e-14	1.24013	0.881484	1.74094	0.214935	0.29961	2.44893	1.33136	4.48572	0.00380487	0.0133335
X12420.10	Q8N335	23171	GPD1L	Glycerol-3-phosphate dehydrogenase 1-like protein	0.430008	0.358997	0.514502	3.78714e-20	7.38087e-19	0.899394	0.662193	1.21889	0.495536	0.591737	1.09164	0.624319	1.89239	0.756235	0.828653
X18302.204	Q9H900	55055	ZWILCH	Protein zwilch homolog	0.373112	0.3066	0.453485	5.35732e-23	1.62031e-21	1.36428	0.962946	1.93063	0.0799307	0.129441	1.8542	1.01081	3.39905	0.0457419	0.0989356
X8263.64	Q8TAI1	494514	TYMSOS	TYMS opposite strand protein	2.42724	2.09226	2.81849	1.85821e-31	1.88118e-29	1.12629	0.863246	1.46734	0.379184	0.478592	0.951135	0.576732	1.56232	0.843435	0.893835
X2770.51	P22362	6346	CCL1	C-C motif chemokine 1	0.42197	0.353095	0.503731	1.72316e-21	4.10461e-20	1.34915	0.989918	1.83434	0.0569051	0.0968663	2.73912	1.51258	4.90534	0.000769433	0.00366562
X4976.57	P46108	1398	CRK	Adapter molecule crk	0.43101	0.32755	0.565704	1.55389e-09	7.70498e-09	1.2744	0.780361	2.07617	0.331229	0.428634	2.99718	1.17172	7.77683	0.0227786	0.0560546
X17344.23	Q9UBI4	9399	STOML1	Stomatin-like protein 1	2.15839	1.88471	2.47409	1.47378e-28	9.85539e-27	0.58024	0.455564	0.735717	8.35351e-06	3.90063e-05	3.90984	2.40614	6.64822	1.24517e-07	3.46414e-06
X14203.3	P20073	310	ANXA7	Annexin A7	0.47037	0.345555	0.638844	1.49316e-06	4.87402e-06	4.34615	2.62196	7.20378	1.19401e-08	9.94643e-08	13.7771	4.94399	40.3987	8.80121e-07	1.59186e-05
X8696.15	Q99999	9514	GAL3ST1	Galactosylceramide sulfotransferase	0.47713	0.400813	0.567405	7.03159e-17	9.15237e-16	1.69544	1.26213	2.27462	0.000439551	0.00136394	2.33897	1.36707	3.96975	0.00175085	0.00710532
X6961.14	Q6UXB1	388555	IGFL3	Insulin growth factor-like family member 3	0.389827	0.323321	0.469423	3.94115e-23	1.22765e-21	1.05565	0.75746	1.46698	0.747955	0.812011	2.12775	1.17967	3.80307	0.0113361	0.0319523
X7991.54	Q8N6M8	132141	IQCF1	IQ domain-containing protein F1	2.51137	2.15182	2.93377	2.39334e-31	2.35744e-29	1.02246	0.77301	1.34877	0.875655	0.909728	0.788956	0.445598	1.37741	0.40904	0.532505
X4271.75	Q99471	5204	PFDN5	Prefoldin subunit 5	0.417448	0.358417	0.485578	1.65127e-29	1.28043e-27	0.506444	0.386338	0.661706	7.10278e-07	4.11543e-06	0.304095	0.18219	0.503652	4.33763e-06	5.63583e-05
X11118.107	Q9H0T7	64284	RAB17	Ras-related protein Rab-17	0.441407	0.365556	0.532442	1.51701e-17	2.1183e-16	1.55686	1.11665	2.16861	0.00891168	0.0193498	2.37738	1.2915	4.36225	0.00522175	0.0172849
X4153.11	P01011	12	SERPINA3	Alpha-1-antichymotrypsin complex	2.63905	2.29162	3.04313	4.96599e-41	2.26232e-38	1.95924	1.54925	2.48543	2.37638e-08	1.85256e-07	2.57793	1.73112	3.88385	4.10319e-06	5.40641e-05
X24698.12	Q99633	8559	PRPF18	Pre-mRNA-splicing factor 18	2.94701	2.47813	3.50653	2.85381e-34	4.83754e-32	1.08393	0.77177	1.51522	0.639405	0.722242	1.91516	0.939842	3.96142	0.0754179	0.146945
X15358.28	P05408	6447	SCG5	Neuroendocrine protein 7B2	0.465023	0.388093	0.556662	8.65842e-17	1.11111e-15	1.11987	0.813791	1.53664	0.484872	0.581186	4.67353	2.64465	8.26027	1.06601e-07	3.05911e-06
X23903.3	P00505	2806	GOT2	Aspartate aminotransferase, mitochondrial	0.367388	0.279879	0.481071	4.23854e-13	3.40625e-12	2.28375	1.43437	3.63048	0.000488882	0.00149914	1.27545	0.506366	3.26742	0.608324	0.709792
X10082.251	P07196	4747	NEFL	Neurofilament light polypeptide	0.385795	0.335592	0.443052	3.42333e-41	1.78233e-38	1.59488	1.26194	2.01808	9.61184e-05	0.000351181	1.76561	1.12764	2.76399	0.0126563	0.0347332
X21804.15	Q5JSQ8	100129128	KHDC1L	Putative KHDC1-like protein	0.409421	0.339633	0.492946	5.56348e-21	1.22145e-19	1.05307	0.76262	1.44989	0.752268	0.815825	1.65667	0.918139	2.9535	0.0897802	0.168923
X3505.6	P01374|Q06643	4049|4050	LTA|LTB	Lymphotoxin alpha1:beta2	0.414264	0.359171	0.477419	6.49989e-34	9.66892e-32	0.539717	0.416318	0.697389	2.73829e-06	1.41229e-05	1.39075	0.872564	2.22123	0.165668	0.269904
X9259.35	O75509	27242	TNFRSF21	Tumor necrosis factor receptor superfamily member 21	0.368607	0.315798	0.429846	6.67228e-37	1.67704e-34	0.603422	0.45812	0.794279	0.000317668	0.00102819	1.04443	0.59487	1.81345	0.878213	0.919198
X9317.4	Q8N386	126364	LRRC25	Leucine-rich repeat-containing protein 25:Extracellular domain	0.375373	0.311878	0.451205	2.4315e-25	1.01275e-23	0.998871	0.727286	1.36886	0.994409	0.995912	0.446557	0.2452	0.798381	0.00732352	0.0225299
X18375.28	Q9UBH0	26525	IL36RN	Interleukin-36 receptor antagonist protein	0.466397	0.394815	0.550441	2.28783e-19	4.10738e-18	1.63143	1.22273	2.17405	0.000851654	0.00245752	1.87771	1.09873	3.17235	0.0196159	0.0498536
X10344.334	Q13651	3587	IL10RA	Interleukin-10 receptor subunit alpha	0.384929	0.325854	0.454184	1.8071e-29	1.37208e-27	0.892111	0.662459	1.19705	0.449196	0.546792	1.52841	0.891209	2.57659	0.116639	0.206658
X14093.10	P49771	2323	FLT3LG	Fms-related tyrosine kinase 3 ligand	0.426516	0.367474	0.494544	2.35306e-29	1.74594e-27	0.406557	0.309707	0.529411	4.46905e-11	6.14621e-10	0.319599	0.17879	0.539865	4.72839e-05	0.000378739
X9981.18	A2RU67	57613	FAM234B	Protein FAM234B:C-term	0.326371	0.277011	0.384108	4.02537e-41	1.95606e-38	0.813879	0.605608	1.09221	0.170818	0.247582	0.693962	0.371736	1.25038	0.236119	0.352895
X17852.5	Q9Y570	51400	PPME1	Protein phosphatase methylesterase 1	0.483092	0.382441	0.608467	8.10158e-10	4.21201e-09	1.02354	0.675838	1.54194	0.911919	0.934763	3.6262	1.60677	8.39979	0.00215689	0.00841687
X21128.2	P24941	1017	CDK2	CDK2	0.517817	0.424444	0.630546	7.06804e-11	4.26686e-10	1.04066	0.732543	1.47614	0.823449	0.871135	2.49305	1.21293	5.3216	0.0149624	0.0397162
X3358.51	Q00535|Q15078	1020|8851	CDK5|CDK5R1	Cyclin-dependent kinase 5:Cyclin-dependent kinase 5 activator 1 complex	0.431155	0.359076	0.517148	1.5464e-19	2.81089e-18	1.0172	0.735537	1.40241	0.917465	0.939374	2.30576	1.26559	4.15849	0.00582768	0.0188791
X9372.157	O60487	10205	MPZL2	Myelin protein zero-like protein 2	0.406336	0.338225	0.487535	4.6388e-22	1.22508e-20	0.968713	0.704921	1.32517	0.843442	0.885474	2.34454	1.32758	4.06879	0.00280871	0.0104134
X4258.15	Q9UQ80	5036	PA2G4	Proliferation-associated protein 2G4	0.402573	0.296877	0.544307	3.98736e-09	1.87147e-08	0.72098	0.441182	1.17439	0.190144	0.270695	3.99069	1.56303	10.4567	0.00422157	0.0144841
X19170.25	Q9NRF9	54107	POLE3	DNA polymerase epsilon subunit 3	2.66966	2.2884	3.11804	1.48828e-35	3.01336e-33	1.20438	0.932684	1.55344	0.152743	0.224827	0.597514	0.374348	0.939426	0.0278998	0.0661769
X7818.101	Q6ZN66	163351	GBP6	Guanylate-binding protein 6	0.428143	0.35529	0.515247	3.64799e-19	6.27833e-18	1.2452	0.905285	1.7064	0.174847	0.252469	2.08149	1.16013	3.67223	0.0124659	0.0343272
X5599.88	Q8NBM8	78991	PCYOX1L	Prenylcysteine oxidase-like	2.50068	2.16429	2.89177	2.59415e-35	4.97598e-33	0.730284	0.553263	0.961354	0.0256521	0.0487811	1.15114	0.667258	2.00286	0.614694	0.715621
X21636.63	P52298	22916	NCBP2	Nuclear cap-binding protein subunit 2	0.348147	0.287487	0.420911	1.98387e-27	1.13862e-25	1.06531	0.768885	1.4708	0.702107	0.773645	0.647903	0.353005	1.16512	0.153702	0.254737
X24677.106	O15258	11079	RER1	Protein RER1	0.439437	0.347287	0.554841	5.95513e-12	4.1144e-11	2.841	1.92185	4.19907	1.61912e-07	1.05656e-06	1.48601	0.667578	3.39462	0.338271	0.462947
X14229.5	O95396	27304	MOCS3	Adenylyltransferase and sulfurtransferase MOCS3	0.327108	0.272652	0.391868	1.38024e-33	1.97266e-31	0.744988	0.539781	1.02364	0.0712016	0.117339	0.552078	0.300044	0.987508	0.0500467	0.106322
X13117.232	Q9Y259	1120	CHKB	Choline/ethanolamine kinase	2.42017	2.08945	2.806	6.91145e-32	7.51904e-30	0.881612	0.673925	1.14984	0.354828	0.453744	0.597514	0.359674	0.974905	0.0423326	0.0930244
X4915.64	P69905|P68871	3039|3043	HBA1|HBB	Hemoglobin	0.483431	0.41941	0.556746	8.28296e-24	2.86135e-22	0.973292	0.766393	1.23773	0.824669	0.87192	0.722614	0.476977	1.09689	0.125247	0.218524
X9758.17	P62701	6191	RPS4X	40S ribosomal protein S4, X isoform	3.02089	2.5285	3.6112	5.00141e-34	7.92507e-32	0.929728	0.655384	1.31301	0.68091	0.756578	3.69025	1.78506	7.95776	0.000571399	0.00285856
X12587.65	P36404	402	ARL2	ADP-ribosylation factor-like protein 2	0.410015	0.353362	0.475228	4.06165e-32	4.55468e-30	1.77185	1.38743	2.26401	4.602e-06	2.26955e-05	1.81625	1.17599	2.79141	0.00667088	0.0209406
X18883.4	P60981	11034	DSTN	Destrin	0.299783	0.239094	0.375418	1.21188e-25	5.32133e-24	2.36754	1.63678	3.43938	5.3171e-06	2.59066e-05	4.02489	1.69587	10.7967	0.00286002	0.0105713
X22548.18	O14921	6003	RGS13	Regulator of G-protein signaling 13	0.448221	0.37321	0.537738	7.05622e-18	1.04115e-16	1.20354	0.874838	1.65167	0.252922	0.342794	2.23952	1.23317	4.03157	0.00753467	0.023066
X3836.51	P61960	51569	UFM1	Ubiquitin-fold modifier 1	0.387046	0.283782	0.526268	1.68313e-09	8.28944e-09	1.8601	1.10536	3.11534	0.0188503	0.0373368	9.2489	3.37629	25.995	1.82582e-05	0.000181067
X22499.15	Q9H204	80306	MED28	Mediator of RNA polymerase II transcription subunit 28	0.328983	0.268842	0.401862	2.15721e-27	1.20415e-25	0.891263	0.624735	1.26583	0.522668	0.618161	0.527271	0.266499	1.0224	0.0617413	0.126095
X8767.44	P42892	1889	ECE1	Endothelin-converting enzyme 1:Cytoplasmic domain	0.352341	0.288307	0.429909	1.3705e-24	5.34201e-23	1.13373	0.80009	1.60009	0.477577	0.574706	0.666042	0.339774	1.267	0.225213	0.340859
X20423.40	Q99828	10519	CIB1	Calcium and integrin-binding protein 1	0.436936	0.381941	0.499395	9.7775e-34	1.42536e-31	1.42667	1.12641	1.81131	0.00333596	0.00814327	0.355591	0.223498	0.548843	5.92046e-06	7.21643e-05
X10907.116	Q9P121	50863	NTM	Neurotrimin	0.400046	0.343899	0.464999	1.10343e-32	1.34049e-30	0.584632	0.442135	0.771915	0.00015786	0.000549496	0.591702	0.336849	1.01986	0.0625595	0.127516
X19748.3	P53602	4597	MVD	Diphosphomevalonate decarboxylase	0.49068	0.405565	0.592466	1.77154e-13	1.47912e-12	0.386928	0.271386	0.549352	1.29362e-07	8.61901e-07	1.0646	0.530397	2.18904	0.862112	0.906772
X11830.48	Q06124	5781	PTPN11	Tyrosine-protein phosphatase non-receptor type 11	0.375504	0.273525	0.514327	1.19145e-09	5.99759e-09	6.80124	4.06219	11.4166	3.46388e-13	6.97464e-12	79.2624	23.7637	321.694	2.13483e-11	5.36577e-09
X19356.20	Q6ZVM7	146691	TOM1L2	TOM1-like protein 2	0.414056	0.344149	0.497625	6.97024e-21	1.4943e-19	0.890832	0.638557	1.2397	0.494383	0.590554	1.5463	0.875235	2.7206	0.131432	0.226747
X18195.3	Q8WV07	220064	LTO1	Oral cancer-overexpressed protein 1	0.428708	0.356934	0.514381	1.01536e-19	1.89768e-18	1.36304	0.99239	1.86981	0.0551882	0.0944067	3.69385	2.07422	6.59598	9.25881e-06	0.000104957
X6923.1	O00469	5352	PLOD2	Procollagen-lysine,2-oxoglutarate 5-dioxygenase 2	0.43529	0.363087	0.520797	1.55989e-19	2.82838e-18	0.969845	0.70373	1.33428	0.851114	0.890962	0.874082	0.465973	1.65269	0.676321	0.767269
X7859.21	Q9UN70	5098	PCDHGC3	Protocadherin gamma-C3	2.60811	2.24852	3.02835	1.58611e-36	3.61286e-34	0.655126	0.499745	0.855115	0.00201129	0.00522649	0.913677	0.55385	1.49665	0.72127	0.801912
X9254.18	P12319	2205	FCER1A	High affinity immunoglobulin epsilon receptor subunit alpha	0.405574	0.342042	0.480368	2.05716e-25	8.71782e-24	1.22953	0.914798	1.64874	0.168896	0.245138	2.08448	1.20415	3.56928	0.00793275	0.0240423
X7242.14	Q8IW00	196740	VSTM4	V-set and transmembrane domain-containing protein 4	0.373147	0.310526	0.447813	4.74851e-26	2.33864e-24	0.957906	0.689898	1.32446	0.795954	0.848824	0.907077	0.470623	1.69204	0.76461	0.835802
X2693.20	P13725	5008	OSM	Oncostatin-M	0.433599	0.360147	0.52147	8.66888e-19	1.42958e-17	1.15708	0.840857	1.58865	0.368472	0.467663	1.86544	1.00535	3.42305	0.045663	0.0987942
X12501.10	O75347	6902	TBCA	Tubulin-specific chaperone A	0.430018	0.375134	0.492468	5.22407e-34	8.10175e-32	1.47893	1.16553	1.88066	0.00133298	0.00364307	1.27369	0.820423	1.98522	0.281759	0.402931
X18938.3	P98155	7436	VLDLR	Very low-density lipoprotein receptor	0.443779	0.366722	0.5364	5.48007e-17	7.18421e-16	1.02419	0.731889	1.42839	0.888533	0.919437	1.48687	0.831594	2.63076	0.176419	0.282868
X9284.25	Q6FHJ7	6424	SFRP4	Secreted frizzled-related protein 4	0.371695	0.319309	0.432318	1.53234e-37	4.29586e-35	0.923809	0.704635	1.21056	0.565695	0.657632	1.00915	0.620166	1.62674	0.970409	0.982268
X2611.72	Q06418	7301	TYRO3	Tyrosine-protein kinase receptor TYRO3	0.38602	0.32737	0.454708	6.78505e-30	5.81838e-28	0.698068	0.515083	0.942305	0.0195968	0.0386999	1.00604	0.546441	1.79062	0.984088	0.989654
X6104.1	Q8N441	53834	FGFRL1	Fibroblast growth factor receptor-like 1	0.383333	0.313198	0.46851	1.0147e-20	2.15632e-19	2.02828	1.43722	2.85987	5.5655e-05	0.000213961	2.61933	1.403	4.87971	0.00243627	0.00930712
X23213.21	Q9BRQ4	85016	CFAP300	Uncharacterized protein C11orf70	0.362012	0.30503	0.429086	1.73896e-31	1.78525e-29	0.871136	0.642586	1.17675	0.371137	0.470636	0.638725	0.359267	1.10563	0.117019	0.207227
[truncated: 7,151 more rows]

## Sheet: S4_Plasma_DAA_Overlap
Table S4: Protein overlap across AD, PD, and FTD. Overlap of significant (FDR < 0.05), nominal (P < 0.05), and non-significant (NS; P > 0.05) proteins analytes from diseases-specific (AD, PD, FTD) differential abundance analysis.
[truncated: 6,555 more rows]

[truncated: 6 more sheets: S5_Plasma_Pathways, S6_Network_Perturbation, S7_Model_Performance, S8_Meta_by_site, S9_LASSO_Performance, S10_LASSO_Protein_Weights]
